# Supplementary material for: Major waves of H2A.Z incorporation during mouse oogenesis and preimplantation embryo development
Source: Nat Commun. 2025 Dec 2;17:210. doi: 10.1038/s41467-025-66919-x (PMC12779981; doi:10.1038/s41467-025-66919-x)
Supplement: Supplementary file 3 — Supplementary Data 1 [file 41467_2025_66919_MOESM3_ESM.xlsx]

## Sheet: Sheet1
Supplementary Data 1: NGS processing summary of H2A.Z picoChIP samples.
sample	Technical replicate	Bioogical replicate	total_number_of_reads	uniquely_mapped_deduplicated_reads	read_length	read_type
P10 H2A.Z	1	A	50568561	34488538	20-51	single-end
P12 H2A.Z	1	A	30974415	20081243	20-51	single-end
P12 H2A.Z	2	A	9059520	5970741	20-51	single-end
NSN H2A.Z	1	A	31740852	23480890	20-51	single-end
NSN H2A.Z	2	A	20841255	15519065	20-51	single-end
P10 H2A.Z	1	B	36964044	25535036	20-51	single-end
SN H2A.Z	1	A	39220514	26999526	20-51	single-end
SN H2A.Z	2	A	6400973	4507054	20-51	single-end
MII H2A.Z	1	A	32584186	24704151	20-51	single-end
MII H2A.Z	2	A	7157557	5436103	20-51	single-end
P7 H2A.Z	1	A	40880500	28650165	20-51	single-end
8-cell H2A.Z	1	A	38854867	28437392	20-51	single-end
Morula H2A.Z	1	A	23502061	16454864	20-51	single-end
P10 Input	1	A	53691864	36570126	20-51	single-end
P10 Input	1	B	53108213	36309933	20-51	single-end
Blastocyst H2A.Z	1	A	42521054	31353061	20-51	single-end
P7 Input	1	A	65255674	44992111	20-51	single-end
P12 Input	1	B	35234708	23108870	20-51	single-end
P12 Input	1	A	37058754	25866446	20-51	single-end
NSN Input	1	A	35891024	25632081	20-51	single-end
SN Input	1	A	38589975	26670228	20-51	single-end
MII Input	1	A	38427374	26191638	20-51	single-end
8-cell Input	1	A	49189660	35710834	20-51	single-end
Morula Input	1	A	33198212	23702087	20-51	single-end
Blastocyst Input	1	A	49776222	34934961	20-51	single-end
mESC H2A.Z 100k	1	A	25888988	20613350	20-76	single-end
mESC H2A.Z 10k	1	A	25206305	20024649	20-76	single-end
mESC H2A.Z 500	1	A	27348682	18718384	20-76	single-end
mESC Input	1	A	39440815	28894172	20-76	single-end
mESC H2A.Z 1k	1	A	28366803	20004662	20-76	single-end
P10 H2A.Z	1	C	69128234	19326332	151 (trimmed to 51 for mapping)	single-end
P10 H2A.Z	1	D	62967580	19272187	151 (trimmed to 51 for mapping)	single-end
Zygote H2A.Z	1	A	67470354	17144099	151 (trimmed to 51 for mapping)	single-end
2-cell H2A.Z	1	A	49797213	14197582	151 (trimmed to 51 for mapping)	single-end
4-cell H2A.Z	1	A	72470298	21438235	151 (trimmed to 51 for mapping)	single-end
P10 Input	1	C	221005827	71474036	151 (trimmed to 51 for mapping)	single-end
P10 Input	1	D	363926419	153751135	151 (trimmed to 51 for mapping)	single-end
Zygote Input	1	A	291658776	219112483	151 (trimmed to 51 for mapping)	single-end
2-cell Input	1	A	261521114	191031415	151 (trimmed to 51 for mapping)	single-end
4-cell Input	1	A	167020614	153193486	151 (trimmed to 51 for mapping)	single-end
