# Supplementary material for: Major waves of H2A.Z incorporation during mouse oogenesis and preimplantation embryo development
Source: Nat Commun. 2025 Dec 2;17:210. doi: 10.1038/s41467-025-66919-x (PMC12779981; doi:10.1038/s41467-025-66919-x)
Supplement: Supplementary file 4 — Supplementary Data 2 [file 41467_2025_66919_MOESM4_ESM.xlsx]

## Sheet: Sheet1
Supplementary Data 2: List of all H2A.Z peaks identified and clustered in oocytes and early embryos excluding zygote, 2-cell and 4-cell stages.
Chromosome	Start	End	Coverage	Strand	P7	P10 R1	P10 R2	P12	NSN	SN	MII	8-cell	Morula	Blastocyst	Liu ICM-Blastocyst_H2AZ-ab188314_SRR16914006_R1	Liu ICM-Blastocyst_H2AZ-ab188314_SRR16914007_R1	Clusters
chr10	50203713	50204217	504	+	1.15346	1.29046	1.55561	2.24219	0.536294	0.441742	0.444275	0.250322	0.323973	0.448337	0.0592629	0.072156	1
chr3	126516251	126517018	767	+	0.887281	1.54855	1.51239	1.40137	0.297941	0.353394	0.634679	0.417204	0.863928	1.7293	0.888944	2.27291	1
chr11	107813214	107814186	972	+	0.857705	1.61308	1.59882	1.96192	1.90682	0.971832	0.571211	0.417204	0.215982	0.352265	0.355577	0.685482	1
chr1	69153297	69154134	837	+	1.03516	1.93569	1.42597	2.80274	0.715059	0.618439	0.317339	0.208602	0.107991	0.16012	0.237052	0.108234	1
chr9	74796055	74796896	841	+	0.680248	1.35498	1.98772	2.38233	0.417118	0.353394	0.698146	0.333763	0.323973	0.384289	0.355577	0.432936	1
chr10	28325241	28326968	1727	+	2.07032	2.64544	2.41983	3.7837	1.19176	0.53009	0.317339	0.709246	1.07991	0.384289	0.296315	0.36078	1
chr9	121818283	121818920	637	+	0.916857	0.967845	1.29634	1.40137	0.476706	0.795136	0.507743	0.709246	0.431964	0.576433	0.474103	0.54117	1
chrX	115823740	115824572	832	+	0.709825	1.6776	1.81487	3.50343	2.14518	0.971832	1.20589	0.375483	0.323973	0.352265	0.41484	0.252546	1
chr5	43164061	43165012	951	+	0.857705	1.6776	1.72845	1.96192	0.715059	1.14853	1.01549	0.750967	0.647946	0.864649	0.888944	0.793716	1
chr15	39659058	39660576	1518	+	0.828129	2.00021	1.68524	2.94288	4.17118	3.53394	2.60218	0.917848	0.755937	0.544409	0.474103	0.865872	1
chr10	49275212	49276646	1434	+	1.21262	3.22615	2.76552	1.96192	0.893824	0.883484	0.507743	0.208602	0.107991	0.128096	0.177789	0.108234	1
chr2	120242638	120243019	381	+	0.976009	2.00021	1.42597	1.96192	0.595882	0.441742	0.380807	0.542365	0.107991	0.480361	1.18526	0.54117	1
chr8	86584946	86586148	1202	+	1.09431	1.29046	1.77166	2.10206	3.87324	0.883484	0.825082	0.625805	1.1879	1.6012	0.770418	0.54117	1
chr2	22790000	22790946	946	+	1.39007	2.58092	1.33955	2.10206	1.60888	0.441742	0.444275	0.125161	0.755937	0.320241	0.533366	0.396858	1
chr8	30269761	30270795	1034	+	1.03516	2.25831	1.81487	2.80274	0.774647	1.06018	0.380807	0.208602	0.431964	0.288216	0.177789	0.18039	1
chr11	47810833	47811385	552	+	1.06474	1.87117	1.25313	3.36329	0.655471	0.618439	0.253871	0.0834407	0.323973	0.224168	0.177789	0.18039	1
chr6	22407159	22407799	640	+	0.680248	0.903322	1.81487	2.6626	1.13218	1.59027	1.26936	1.50193	0.863928	1.18489	0.770418	1.40704	1
chr13	46413349	46414307	958	+	0.709825	1.6776	1.98772	2.94288	0.953412	0.706787	0.253871	0.667526	0.539955	0.288216	0.296315	0.18039	1
chr18	69764157	69765009	852	+	0.887281	1.54855	1.81487	1.82178	0.178765	1.14853	0.126936	0.458924	0.863928	0.256192	0.41484	0.288624	1
chr3	69481410	69481877	467	+	1.12389	2.38735	1.1667	2.6626	1.19176	1.32523	0.380807	0.208602	0.431964	0.416313	0.296315	0.36078	1
chr18	73676169	73676754	585	+	0.798553	1.03237	1.81487	0.700685	0.297941	0.441742	0.126936	0.584085	0.107991	0.448337	0.177789	0.108234	1
chr6	122286314	122287117	803	+	1.00558	1.09689	1.55561	1.40137	0.893824	0.265045	0.253871	0.709246	0.431964	0.0960722	0.41484	0.252546	1
chr7	68844873	68845215	342	+	1.27177	1.48403	1.38276	1.26123	0.655471	0.53009	0.444275	0.500644	0.539955	0.288216	0.41484	0.144312	1
chr6	143967584	143969314	1730	+	0.680248	1.80664	2.24699	3.08302	2.026	0.618439	1.07895	0.876128	0.539955	0.512385	0.118526	0.54117	1
chrX	129494915	129495896	981	+	0.976009	2.00021	1.46918	3.64356	1.13218	1.14853	0.507743	0.0834407	0.215982	0.320241	0.296315	0.432936	1
chr5	51494120	51494876	756	+	0.828129	1.93569	2.11735	2.52247	1.72806	1.14853	1.01549	0.458924	0.539955	0.672505	0.41484	0.432936	1
chr4	81986128	81988127	1999	+	1.71541	2.83901	3.15442	3.50343	0.893824	0.353394	0.698146	0.292043	0.215982	0.0960722	0.474103	0.216468	1
chr9	5266730	5268078	1348	+	0.768977	1.16141	1.98772	1.26123	0.715059	0.53009	0.380807	0.250322	0.539955	0.320241	0.355577	0.505092	1
chr5	52877199	52877965	766	+	0.768977	1.74212	1.72845	1.82178	2.026	1.14853	0.761614	1.04301	1.40388	1.15287	0.829681	1.04626	1
chr8	9227525	9228465	940	+	0.946433	1.22594	2.24699	2.52247	1.48971	1.06018	1.33283	0.208602	0.107991	0.384289	0.237052	0.288624	1
chr1	40990934	40992581	1647	+	0.857705	2.45187	2.41983	1.68165	0.476706	0.883484	0.634679	0.125161	0.431964	0.224168	0.355577	0.252546	1
chr3	151272574	151273397	823	+	0.768977	0.967845	2.20378	2.52247	1.07259	0.971832	0.380807	0.250322	0.323973	0.0960722	0.177789	0.18039	1
chr18	28603400	28604294	894	+	1.00558	1.74212	1.9013	2.6626	0.655471	0.0883484	0.190404	0.166881	0.971919	0.320241	0.118526	0.072156	1
chr17	79626044	79627546	1502	+	0.680248	2.12926	2.20378	2.10206	0.715059	0.53009	0.0634679	0.458924	0.971919	0.576433	0.474103	0.613326	1
chr14	8595918	8596221	303	+	0.976009	1.29046	1.20992	2.94288	0.595882	0.53009	0.380807	0.542365	0.647946	0.992746	0.711155	0.72156	1
chr12	88800847	88801477	630	+	1.03516	1.16141	1.20992	1.96192	0.476706	0.706787	0	0.250322	0.323973	0.16012	0.296315	0.18039	1
chr1	46904394	46905500	1106	+	1.33092	1.22594	2.07414	3.22315	1.37053	1.50192	0.88855	1.62709	2.15982	0.992746	0.888944	1.11842	1
chr5	63984506	63985629	1123	+	1.33092	1.87117	1.94451	1.82178	0.774647	0.53009	0.444275	0.709246	0.647946	0.800601	0.711155	0.865872	1
chr1	31704983	31705806	823	+	0.976009	1.48403	1.81487	4.48439	1.013	0.618439	0.88855	0.292043	0.323973	0.0960722	0.237052	0.18039	1
chr12	33628411	33629047	636	+	0.916857	0.516184	1.42597	2.24219	1.72806	1.23688	0.634679	0.0834407	0.647946	0.416313	0.118526	0.18039	1
chr14	80014567	80016023	1456	+	1.21262	2.58092	2.46304	3.64356	0.953412	1.67862	1.52323	0.542365	0.323973	0.480361	0.237052	0.396858	1
chr4	81482800	81484016	1216	+	1.09431	1.22594	2.07414	1.1211	1.013	1.59027	1.07895	0.834407	1.51187	0.704529	0.888944	1.22665	1
chr5	122157492	122159316	1824	+	0.709825	1.80664	1.98772	3.92384	4.17118	2.65045	1.7771	0.917848	0.755937	0.704529	1.06673	1.62351	1
chr10	128096379	128097907	1528	+	1.12389	1.48403	0.993859	3.36329	3.81365	2.65045	1.84057	1.16817	0.863928	0.864649	0.651892	1.26273	1
chrX	17318207	17320512	2305	+	1.59711	1.87117	3.068	4.48439	1.54929	0.971832	2.60218	1.25161	1.07991	0.640481	0.533366	1.40704	1
chr8	9518746	9519961	1215	+	1.15346	1.61308	2.6791	4.20411	0.715059	0.795136	0.507743	0.292043	0.323973	0.192144	0.296315	0.252546	1
chr18	54843992	54844880	888	+	1.18304	1.22594	1.85809	2.52247	0.417118	0.176697	0.634679	0.959568	1.1879	1.12084	1.54084	1.55135	1
chr13	81347589	81348536	947	+	1.09431	1.48403	1.64203	1.96192	0.655471	1.06018	0.88855	0.417204	0.755937	0.544409	0.237052	0.324702	1
chr16	32531305	32533019	1714	+	0.739401	1.54855	2.37662	3.7837	1.37053	0.176697	0.634679	2.2529	1.40388	1.12084	1.00747	0.757638	1
chr13	5700876	5701425	549	+	0.916857	1.09689	1.38276	2.52247	0.476706	0.706787	0.698146	0.876128	0.863928	1.08882	0.829681	0.469014	1
chr6	15409132	15409750	618	+	1.00558	0.967845	1.85809	4.34425	0.893824	0.971832	0.444275	0.250322	0	0.544409	0.592629	0.613326	1
chr1	17303822	17304215	393	+	0.857705	1.35498	1.51239	1.68165	0.774647	0.883484	0.253871	0.208602	0.539955	0.384289	0.177789	0.252546	1
chr16	65888256	65888556	300	+	1.12389	1.03237	1.51239	0.98096	0.536294	0.353394	0.380807	0.0834407	0.323973	0.384289	0.592629	0.324702	1
chr7	75412059	75413486	1427	+	1.06474	1.61308	1.98772	1.1211	0.715059	0.971832	1.01549	1.71053	2.3758	2.11359	1.83715	3.06663	1
chr17	15228935	15229913	978	+	0.798553	1.80664	1.64203	0.280274	0.774647	0.795136	0.444275	0.458924	1.07991	1.21691	1.00747	2.09252	1
chr6	123793549	123794280	731	+	1.15346	1.61308	1.08028	2.6626	0.893824	0.618439	0.190404	0.792687	0.755937	1.47311	0.770418	0.865872	1
chr1	193448542	193449246	704	+	0.739401	1.16141	1.85809	1.1211	1.13218	1.23688	0.88855	0.208602	0.971919	0.928697	0.770418	0.649404	1
chr14	123684081	123685641	1560	+	0.976009	2.32283	1.81487	5.18507	1.25135	0.883484	0.507743	0.166881	0.323973	0.224168	0.118526	0.36078	1
chrX	82896163	82896762	599	+	1.03516	1.93569	1.68524	2.94288	0.417118	0.971832	0.380807	0.333763	0.539955	0.512385	0.474103	0.649404	1
chr2	79409142	79410619	1477	+	1.24219	2.5164	2.07414	4.9048	2.20477	1.32523	0.380807	0.458924	0.107991	0.352265	0.296315	0.324702	1
chr6	43178271	43179410	1139	+	1.44923	1.74212	2.85194	3.7837	1.25135	0.618439	0.380807	0.125161	0	0.224168	0.177789	0.216468	1
chr1	126706474	126707453	979	+	0.916857	1.87117	1.9013	1.82178	0.953412	1.14853	0.444275	0.792687	0.863928	0.320241	0.474103	0.829794	1
chr6	25833957	25834957	1000	+	1.06474	1.80664	1.77166	1.96192	0.893824	1.67862	0.571211	0.292043	0.431964	0.16012	0.177789	0.288624	1
chr6	51362424	51363599	1175	+	0.887281	2.70997	1.94451	4.76466	2.38353	1.50192	1.01549	0.500644	0.971919	0.960722	0.948206	1.26273	1
chr5	117304830	117306352	1522	+	0.768977	2.19378	2.33341	3.7837	1.60888	1.41357	0.698146	1.29333	2.69978	1.08882	1.24452	1.76782	1
chr13	12307193	12307776	583	+	1.00558	1.29046	1.25313	1.40137	0.536294	0.353394	0.634679	0.750967	0.215982	0.704529	0.829681	0.793716	1
chr10	63243172	63243629	457	+	0.946433	2.00021	1.55561	3.50343	3.51571	2.47376	1.33283	1.62709	0.971919	1.34501	0.533366	1.98429	1
chr6	34353672	34354187	515	+	0.768977	1.61308	1.51239	2.52247	2.14518	1.76697	1.52323	1.54365	0.971919	1.12084	1.42231	2.27291	1
chr15	6933625	6934960	1335	+	1.56753	1.93569	2.11735	2.94288	1.60888	0.441742	0.761614	0.458924	0.215982	0.576433	0.296315	0.505092	1
chr17	71084115	71085328	1213	+	0.798553	1.35498	1.9013	3.22315	1.60888	1.59027	0.444275	0.542365	0.431964	0.320241	0.296315	0.396858	1
chr6	144660119	144661561	1442	+	0.887281	1.80664	2.24699	1.1211	1.31094	0.353394	1.01549	0.292043	0.431964	0.640481	0.474103	0.108234	1
chrX	95009616	95010028	412	+	1.15346	0.967845	1.55561	2.10206	1.19176	0.618439	0.380807	1.00129	1.1879	0.448337	0.41484	0.505092	1
chr17	72298217	72299080	863	+	1.15346	1.54855	1.85809	1.68165	0.417118	0.176697	0.253871	0.542365	0.539955	0.480361	0.592629	0.54117	1
chr8	43305146	43306293	1147	+	1.30134	2.83901	1.51239	2.38233	1.78765	0.795136	0.444275	2.79526	0.863928	0.480361	0.888944	0.938028	1
chr3	41384157	41385182	1025	+	1.09431	1.54855	1.64203	2.10206	0.893824	0.353394	0.634679	0.458924	0.215982	0.480361	0.592629	0.649404	1
chr11	8199041	8199980	939	+	1.06474	2.19378	2.6791	1.68165	0.476706	0.265045	0.698146	0.792687	0.539955	0.448337	0.474103	0.396858	1
chr3	103606143	103606911	768	+	1.09431	1.48403	1.38276	1.68165	0.178765	0.265045	0.698146	0.166881	0.539955	0.704529	0.474103	0.505092	1
chr12	49480293	49482239	1946	+	0.946433	3.16163	3.37048	2.80274	0.834235	0.176697	0.761614	0.500644	0.323973	0.192144	0.177789	0.144312	1
chr13	101906055	101906721	666	+	0.857705	0.903322	1.55561	2.38233	1.37053	1.06018	0.571211	0.250322	0.539955	0.480361	0.41484	0.144312	1
chr18	63403786	63404584	798	+	1.27177	2.32283	1.59882	0.840823	1.07259	0	0.126936	0.292043	0.215982	0.416313	0.474103	0.108234	1
chr1	73758086	73759497	1411	+	1.03516	1.41951	2.37662	3.50343	0.774647	0.618439	0.253871	0.584085	0.323973	0.352265	0.177789	0.324702	1
chr18	57698022	57698473	451	+	1.21262	1.41951	0.950648	0.840823	0.297941	0.265045	0.571211	0.292043	0.323973	0.448337	0.296315	0.144312	1
chr11	29275852	29276465	613	+	0.976009	0.903322	1.46918	1.54151	0.417118	1.06018	0.634679	0.500644	0.539955	0.288216	0.41484	0.396858	1
chr15	46428406	46429634	1228	+	1.06474	1.74212	1.72845	0.98096	0.655471	0.618439	0.317339	0.292043	0.215982	0.128096	0.355577	0.252546	1
chr13	93977626	93978308	682	+	1.06474	1.80664	1.25313	2.24219	2.56229	1.85532	1.52323	0.959568	0.539955	0.832625	0.770418	0.974106	1
chr13	116477102	116478422	1320	+	1.18304	1.80664	2.59268	2.10206	1.25135	0.883484	0.825082	0.417204	0.323973	0.384289	0.296315	0.18039	1
chr13	113669622	113671416	1794	+	1.27177	2.00021	2.11735	2.6626	1.13218	1.67862	0.88855	0.458924	1.72786	1.18489	0.948206	1.08234	1
chr4	88955430	88956729	1299	+	1.03516	2.96806	2.24699	4.34425	1.48971	1.59027	1.14242	1.00129	0.647946	0.480361	0.474103	0.613326	1
chr4	13299988	13300617	629	+	1.12389	2.06474	1.46918	1.1211	1.43012	0.883484	0.253871	0.166881	0.215982	0.16012	0.177789	0.252546	1
chr17	71179981	71180392	411	+	0.946433	1.22594	1.42597	3.64356	1.31094	1.23688	0.761614	0.667526	0.539955	0.320241	0.355577	0.072156	1
chr11	54149665	54151443	1778	+	1.15346	1.87117	2.03093	2.80274	1.54929	0.883484	0.634679	0.667526	0.863928	0.672505	0.651892	0.72156	1
chrX	139525194	139526176	982	+	1.30134	1.54855	1.77166	4.34425	1.13218	0.441742	0.571211	0.292043	0.971919	0.800601	0.711155	1.08234	1
chr5	17887564	17888321	757	+	0.828129	1.16141	1.77166	1.96192	2.74106	3.00385	1.9675	0.417204	0	0.288216	0.474103	0.36078	1
chr6	28118426	28119680	1254	+	1.83371	1.54855	2.37662	2.6626	0.297941	1.23688	0.571211	0.250322	0.431964	0.480361	0.296315	0.288624	1
chr11	78183211	78184377	1166	+	0.857705	0.838799	1.46918	2.38233	1.90682	2.03201	1.01549	0.834407	0.323973	1.15287	1.126	2.52546	1
chr18	7545121	7545455	334	+	0.887281	0.774276	1.46918	1.54151	0.238353	0.265045	0.698146	0.208602	0.863928	0.672505	0.474103	0.469014	1
chr10	16443445	16444287	842	+	0.916857	1.22594	1.9013	1.68165	0.595882	0.176697	0.380807	0.0834407	0.323973	0.0640481	0.118526	0	1
chr3	109739355	109740052	697	+	1.09431	0.838799	1.85809	1.96192	0.417118	0.265045	0.190404	0.208602	0.107991	0.224168	0.41484	0.252546	1
chrX	49021787	49022606	819	+	1.00558	1.16141	1.68524	1.54151	1.54929	1.14853	0.0634679	0.375483	0.323973	0.384289	0.0592629	0.036078	1
chr1	84617914	84618552	638	+	0.857705	1.03237	1.38276	2.52247	2.56229	1.32523	0.88855	1.00129	0.971919	0.608457	0.177789	0.324702	1
chr2	22033045	22034165	1120	+	1.27177	2.32283	1.9013	3.22315	1.13218	0.971832	0.698146	0.500644	0.323973	0.416313	0.41484	0.036078	1
chr18	15312468	15314634	2166	+	1.03516	2.64544	2.63589	4.20411	2.68147	2.29706	1.71363	0.500644	0.755937	0.832625	0.592629	0.757638	1
chr14	17683388	17683948	560	+	1.03516	0.774276	1.42597	1.68165	0.953412	0.706787	0.190404	0.125161	0.431964	0.128096	0.355577	0.216468	1
chr13	23739471	23740262	791	+	0.916857	1.54855	1.55561	1.82178	1.60888	2.03201	0.634679	1.20989	0.431964	0.480361	0.770418	0.54117	1
chr2	124562103	124562722	619	+	1.15346	0.903322	1.42597	2.10206	1.90682	1.06018	0.88855	0.125161	0.971919	0.416313	0.118526	0.288624	1
chr3	85745773	85747807	2034	+	1.68583	2.12926	2.89516	3.08302	1.013	1.06018	0.634679	0.750967	0.215982	0.640481	0.533366	0.685482	1
chr13	71686774	71687512	738	+	1.06474	1.48403	1.29634	2.38233	0.595882	0.53009	0.190404	0.292043	0.539955	0.448337	0.177789	0.36078	1
chr8	70697985	70698851	866	+	1.21262	1.03237	1.77166	2.80274	2.026	1.85532	0.571211	1.62709	1.1879	0.608457	0.592629	1.65959	1
chr19	28250733	28251640	907	+	1.12389	1.54855	1.77166	0.420411	1.19176	0.53009	0.507743	0.333763	0.215982	0.0640481	0.355577	0.18039	1
chr7	68802882	68804024	1142	+	0.916857	2.19378	1.46918	1.54151	0.655471	1.06018	1.07895	0.500644	0.215982	0.288216	0.237052	0.252546	1
chr18	87672669	87673590	921	+	0.916857	1.87117	1.59882	2.52247	0.774647	0.176697	0.317339	0.208602	0.323973	0.480361	0	0.144312	1
chr2	54560902	54561658	756	+	0.857705	1.74212	1.55561	2.10206	0.834235	0.353394	0.952018	0.292043	0.107991	0.224168	0.474103	0.108234	1
chr11	6634099	6634707	608	+	0.650672	1.29046	1.98772	0.98096	0.417118	0.618439	0.380807	1.37677	0.431964	0.736553	0.533366	0.865872	1
chr3	18493242	18494273	1031	+	1.27177	1.93569	1.9013	3.22315	1.54929	1.14853	0.253871	0.250322	0.107991	0.576433	0.41484	0.18039	1
chr1	17841574	17842569	995	+	1.03516	2.06474	1.68524	2.94288	1.19176	0.706787	0.190404	0.166881	0	0.128096	0.355577	0.18039	1
chr3	26878509	26879526	1017	+	1.09431	2.5164	1.85809	2.52247	0.774647	0.971832	0.444275	0.458924	0.539955	0.448337	0.770418	0.324702	1
chr2	130118174	130119673	1499	+	1.12389	2.83901	1.94451	2.94288	1.43012	1.14853	1.20589	1.46021	1.94384	1.63323	1.48157	1.73174	1
chr2	60850538	60851548	1010	+	1.27177	1.87117	1.46918	1.26123	0	0.176697	0.190404	0.375483	0.215982	0.256192	0.118526	0.396858	1
chr6	137846418	137846714	296	+	0.857705	1.22594	1.46918	2.38233	0.655471	0.618439	0.444275	1.12645	0.647946	0.608457	0.533366	0.469014	1
chr11	100270986	100271764	778	+	0.946433	1.03237	1.42597	0.420411	0.476706	0.265045	0.634679	0.458924	1.72786	1.76132	0.888944	1.87606	1
chr12	50268605	50271015	2410	+	1.83371	2.00021	3.58654	3.7837	1.19176	0.971832	0.444275	0.417204	0.215982	0.224168	0.41484	0.252546	1
chr14	27517510	27518671	1161	+	0.709825	1.03237	2.2902	1.54151	0.417118	0.53009	0.571211	1.58537	1.1879	2.33776	1.83715	2.59762	1
chr2	128297675	128298084	409	+	0.946433	1.03237	1.25313	1.82178	1.07259	0.618439	0.380807	0.542365	0.539955	0.992746	0.829681	1.29881	1
chr13	28350303	28350972	669	+	0.828129	0.903322	1.77166	1.40137	0.357529	1.06018	0.380807	0.166881	0.107991	0.192144	0.355577	0.144312	1
chr1	6416301	6417371	1070	+	1.00558	2.5164	1.46918	1.82178	1.07259	0.795136	0.634679	0.208602	0.863928	0.704529	0.355577	0.757638	1
chr9	85751500	85753124	1624	+	1.18304	1.87117	1.98772	3.7837	1.013	2.38541	0.571211	0.709246	0.755937	0.864649	0.474103	0.432936	1
chr1	171545050	171545432	382	+	1.50838	1.93569	1.9013	3.64356	0.536294	0.883484	0.380807	0.542365	0.215982	0.288216	0.237052	0.252546	1
chr4	155670870	155672410	1540	+	1.18304	2.12926	2.16056	1.40137	1.25135	1.23688	0.317339	1.62709	1.1879	2.36978	1.95568	3.86035	1
chr7	73074107	73074401	294	+	1.09431	1.6776	1.68524	1.54151	1.07259	0.795136	0.380807	0.417204	0.323973	0.288216	0.592629	0.252546	1
chr17	59009068	59010456	1388	+	0.768977	2.25831	1.72845	2.38233	2.026	1.41357	0.317339	2.12774	1.29589	1.40906	1.00747	1.1545	1
chrX	118467054	118467537	483	+	1.18304	1.6776	1.12349	1.26123	1.25135	0.971832	0.634679	0.0834407	0.323973	0.320241	0.0592629	0.144312	1
chr18	83958011	83959151	1140	+	0.709825	2.06474	1.81487	1.82178	1.07259	0.971832	0.444275	0.0417204	0.215982	0.864649	0.355577	0.613326	1
chr13	34313733	34314403	670	+	0.828129	1.03237	1.59882	0.98096	0.774647	1.50192	0.571211	0.250322	0.539955	0.320241	0.177789	0.108234	1
chrX	100774263	100775015	752	+	1.15346	1.09689	1.42597	2.94288	1.72806	1.06018	1.39629	1.79398	1.61987	1.44108	1.36305	2.1286	1
chr16	72799740	72801001	1261	+	1.4788	1.93569	2.76552	2.52247	0.655471	0.706787	0.253871	0.584085	1.40388	0.320241	0.533366	0.613326	1
chr16	43547723	43549292	1569	+	0.739401	1.41951	2.03093	5.60548	2.97941	1.50192	2.72912	0.625805	1.83585	1.15287	1.00747	1.4792	1
chr15	21109139	21111774	2635	+	1.00558	0.709753	1.08028	2.94288	4.70747	2.82715	2.66565	0.458924	0.431964	0.928697	0.41484	0.54117	1
chrX	85328868	85329666	798	+	0.916857	1.16141	1.72845	1.54151	0.893824	0.883484	0.126936	0.166881	0.755937	0.352265	0.355577	0.505092	1
chr8	115862732	115863823	1091	+	0.887281	2.19378	2.50625	1.82178	1.37053	1.59027	0.761614	0.417204	0.215982	0.0960722	0.296315	0.072156	1
chr7	54473153	54473451	298	+	1.15346	1.54855	1.08028	0.98096	0.417118	0.0883484	0.507743	0.250322	0.431964	0.0640481	0.177789	0.18039	1
chr13	109405925	109406955	1030	+	1.03516	2.12926	1.9013	1.54151	1.31094	0.883484	0.380807	1.8357	0.215982	0.640481	0.533366	0.649404	1
chr4	87637826	87638802	976	+	0.532368	1.41951	2.59268	1.68165	0.834235	0.971832	0.761614	0.292043	0.755937	0.512385	0.533366	0.18039	1
chr8	92883105	92883802	697	+	1.30134	1.16141	1.51239	1.96192	0.476706	0.353394	0.507743	0.542365	1.1879	0.224168	0.41484	0.252546	1
chr6	23179903	23181201	1298	+	1.03516	1.41951	1.59882	3.64356	2.08559	1.67862	0.952018	0.292043	0.431964	0.640481	0.711155	0.577248	1
chr11	19173613	19174359	746	+	1.27177	1.74212	1.51239	0.700685	1.72806	0.618439	0.698146	0.417204	0.647946	0.256192	0.177789	0.577248	1
chr8	6954123	6954896	773	+	0.976009	1.41951	1.77166	1.54151	0.774647	1.06018	0.380807	0.250322	0.107991	0.128096	0.237052	0.072156	1
chr5	127720447	127721409	962	+	1.18304	1.41951	1.46918	1.1211	0.774647	0.53009	0.126936	0.709246	2.26781	2.658	0.948206	2.70585	1
chr6	52531641	52532449	808	+	0.739401	1.03237	1.94451	3.08302	0.357529	1.23688	0.190404	0.834407	1.51187	0.928697	0.41484	1.04626	1
chr10	125671834	125672582	748	+	0.739401	1.54855	1.85809	2.38233	0.655471	0.971832	0.507743	0.125161	0	0.256192	0.41484	0.072156	1
chr3	74130436	74132244	1808	+	0.798553	1.80664	2.85194	5.32521	1.19176	0.53009	1.26936	0.166881	0.539955	0.320241	0.177789	0.324702	1
chr11	64674427	64675115	688	+	0.976009	0.838799	1.68524	1.68165	1.07259	0.441742	0.190404	0.333763	0.431964	0.384289	0.474103	0.108234	1
chr6	64503991	64504368	377	+	1.27177	1.22594	1.85809	1.96192	1.66847	0.53009	0.444275	0.333763	0.323973	0.0320241	0.41484	0.072156	1
chr15	9111846	9113135	1289	+	1.06474	1.54855	1.94451	2.80274	0.536294	0.971832	0.0634679	0.208602	0.539955	1.44108	0.474103	1.37096	1
chr10	10809475	10811339	1864	+	1.39007	2.70997	3.19763	2.38233	1.13218	1.23688	0.825082	0.208602	0.539955	0.224168	0.177789	0.324702	1
chr1	115513524	115513931	407	+	1.06474	1.87117	1.25313	2.94288	2.26435	0.795136	1.07895	0.333763	0.323973	0.224168	0.237052	0.324702	1
chr2	60173202	60173551	349	+	1.06474	1.09689	1.42597	3.08302	0.595882	1.23688	0.317339	1.58537	1.94384	1.79335	1.00747	1.44312	1
chr17	88784167	88784779	612	+	1.21262	1.16141	0.864226	3.36329	0.476706	0.441742	0.253871	0.542365	0.539955	0.544409	0.237052	0.432936	1
chr16	53616643	53617052	409	+	0.887281	1.54855	1.81487	3.36329	1.43012	0.883484	0.190404	0	0.215982	0.192144	0.355577	0.036078	1
chr14	111531651	111532109	458	+	1.27177	0.967845	0.907437	0.280274	0.774647	0.53009	0.698146	0.166881	0	0.256192	0.177789	0.18039	1
chr9	23297711	23298457	746	+	0.976009	1.48403	1.77166	2.38233	0.238353	0.441742	0.507743	0.125161	0.215982	0.448337	0.592629	0.36078	1
chr5	80123785	80124974	1189	+	1.00558	2.19378	1.98772	2.38233	0.893824	0.53009	0.253871	0.125161	0	0.256192	0.177789	0.144312	1
chr1	189153297	189153740	443	+	1.53795	2.12926	2.11735	2.80274	1.31094	0.883484	0.88855	0.375483	0.215982	0.224168	0.355577	0.288624	1
chr7	29211292	29213332	2040	+	0.916857	2.83901	2.16056	4.06398	4.23077	2.20871	2.66565	1.12645	0.647946	0.736553	2.60757	2.81408	1
chr4	68418412	68419666	1254	+	0.828129	1.93569	1.94451	2.80274	1.013	1.23688	0.0634679	0.375483	0.215982	0.256192	0.355577	0.324702	1
chr2	76107651	76109362	1711	+	0.857705	1.80664	1.55561	3.50343	1.31094	0.971832	0.952018	0.584085	0.755937	0.672505	0.41484	0.72156	1
chr8	57360613	57361109	496	+	0.946433	1.41951	1.42597	2.80274	1.43012	1.67862	0.698146	0.542365	0.647946	0.320241	0.592629	0.505092	1
chr14	9816119	9817292	1173	+	0.798553	1.6776	1.98772	1.26123	0.595882	1.32523	0.0634679	0.375483	0.755937	0.352265	0.177789	0.252546	1
chr15	56166795	56167728	933	+	1.00558	1.74212	1.85809	3.50343	0.834235	0.706787	0.88855	0.125161	0.431964	0.192144	0.41484	0.36078	1
chr3	147796498	147796857	359	+	1.12389	1.09689	1.20992	2.38233	0.834235	0.53009	0.380807	0.125161	0.215982	0.256192	0.118526	0.288624	1
chr9	56747111	56747813	702	+	1.12389	1.48403	1.85809	3.08302	1.31094	0.265045	0.317339	0.834407	0.107991	0.448337	0.41484	0.505092	1
chr8	110936201	110936976	775	+	0.916857	1.16141	1.64203	1.1211	1.13218	0.883484	0.634679	1.33505	2.26781	1.24894	0.533366	1.26273	1
chr4	81521355	81522103	748	+	0.739401	1.41951	1.77166	1.82178	1.013	0.883484	0.634679	1.50193	0.971919	0.480361	0.533366	0.469014	1
chr16	30207342	30208540	1198	+	0.976009	2.58092	1.1667	2.10206	0.655471	1.14853	0.190404	0.917848	0.863928	1.76132	1.48157	1.29881	1
chr3	21152058	21153219	1161	+	1.03516	2.58092	1.64203	1.26123	0.953412	0.265045	0.761614	0.292043	0.431964	0.320241	0.41484	0.144312	1
chr15	50737206	50737649	443	+	1.00558	0.64523	1.42597	1.1211	0.357529	0.706787	0.0634679	0.166881	0.323973	0.224168	0.296315	0.324702	1
chr3	11005204	11005727	523	+	1.03516	1.6776	2.20378	3.50343	1.07259	0.706787	0.88855	0.208602	0.647946	0.0960722	0.533366	0.144312	1
chr5	8140563	8141808	1245	+	0.828129	1.93569	1.33955	4.48439	0.893824	0.971832	0.698146	0.292043	0.431964	0.416313	0.41484	0.324702	1
chrX	130079152	130080209	1057	+	0.857705	1.61308	1.42597	3.64356	0.297941	0.795136	0.190404	0.667526	0.539955	0.320241	0.118526	0.288624	1
chr6	125742194	125743149	955	+	0.916857	1.29046	1.77166	0.98096	1.07259	1.06018	0.253871	0.292043	0.755937	0.928697	0.474103	0.757638	1
chr1	39234983	39236044	1061	+	0.916857	1.80664	1.59882	3.7837	1.90682	0.265045	1.14242	0.375483	0.431964	1.05679	0.41484	0.974106	1
chr17	44429518	44430139	621	+	0.887281	1.22594	1.46918	2.94288	1.48971	1.50192	0.88855	0.125161	0.323973	0.512385	0.533366	0.324702	1
chrX	87672174	87673079	905	+	1.06474	2.00021	2.07414	3.22315	0.774647	0.618439	0.317339	0.333763	0	0.256192	0.0592629	0.036078	1
chr19	29683479	29684700	1221	+	1.06474	1.93569	2.41983	3.50343	1.60888	1.50192	0.88855	1.87742	1.94384	2.46585	2.37052	3.10271	1
chr2	149944137	149945413	1276	+	1.15346	2.06474	2.41983	0.98096	1.25135	1.06018	0.190404	0.166881	0	0.192144	0.237052	0.18039	1
chr9	61914081	61915527	1446	+	0.709825	1.16141	1.46918	3.36329	4.40953	2.5621	2.09444	0.709246	0.647946	0.640481	2.25199	1.4792	1
chr2	179062358	179062754	396	+	0.976009	0.903322	1.12349	2.94288	0.238353	0.265045	0.0634679	0.333763	0.215982	0.224168	0.41484	0.18039	1
chr1	19767142	19768053	911	+	1.12389	1.87117	1.98772	2.38233	0.178765	0.706787	0.698146	0.292043	0.107991	0.416313	0.177789	0.324702	1
chr2	81086967	81087888	921	+	1.15346	1.74212	0.993859	2.10206	0.715059	1.41357	0.571211	0.0834407	0	0.224168	0.177789	0.324702	1
chr4	48559988	48561386	1398	+	0.976009	1.03237	1.59882	2.38233	0.893824	0.618439	0.317339	2.6701	0.971919	0.704529	1.48157	2.20076	1
chr10	25152644	25153331	687	+	0.916857	1.48403	1.98772	2.10206	0.536294	1.32523	1.01549	0.166881	0.107991	0.384289	0.177789	0.252546	1
chr19	4497771	4498604	833	+	0.709825	0.64523	1.81487	2.24219	2.44312	1.14853	1.5867	0.500644	0.971919	1.18489	0.770418	0.865872	1
chr14	67666147	67667398	1251	+	1.3605	2.25831	2.54947	3.36329	0.953412	0.353394	0.698146	0.667526	0.431964	0.448337	0.41484	0.324702	1
chr3	86208741	86209998	1257	+	1.12389	1.6776	2.24699	2.24219	1.43012	0.883484	0.507743	1.00129	2.05183	1.7293	1.6001	2.1286	1
chr8	102525661	102527407	1746	+	1.53795	2.64544	1.9013	1.54151	0.595882	0.265045	0.444275	0.208602	0.107991	0.0320241	0.237052	0.216468	1
chr8	69129586	69130340	754	+	1.09431	1.03237	1.77166	1.82178	0.834235	0.441742	0.253871	0.667526	0.647946	0.544409	0.948206	0.757638	1
chr18	12508643	12509621	978	+	1.03516	2.06474	1.46918	2.52247	0.715059	0.53009	0.825082	0.250322	1.1879	0.992746	1.06673	0.829794	1
chr13	20916457	20917563	1106	+	1.18304	2.96806	2.24699	1.68165	0.595882	0.265045	0.317339	0.375483	0.647946	0.512385	0.829681	0.36078	1
chr4	115708952	115710673	1721	+	1.3605	2.38735	2.54947	2.6626	3.21777	2.5621	3.7446	0.876128	0.971919	0.832625	0.592629	1.04626	1
chr3	78046222	78047582	1360	+	1.27177	1.54855	2.2902	2.6626	0.595882	0.353394	0.571211	0.333763	0.107991	0.224168	0.533366	0.252546	1
chr1	108346661	108347323	662	+	1.06474	0.967845	1.12349	0.98096	0.715059	0.883484	0.634679	0.0417204	0.107991	0.16012	0.118526	0.108234	1
chr12	53524284	53525729	1445	+	0.887281	2.70997	1.9013	1.40137	0.774647	0.795136	0.444275	0.166881	0.755937	0.224168	0.237052	0.216468	1
chr3	11004182	11005041	859	+	1.12389	2.00021	2.11735	3.92384	1.37053	0.618439	0.88855	0.292043	0.323973	0.128096	0.355577	0.18039	1
chr4	152649631	152651041	1410	+	0.946433	2.25831	2.54947	2.10206	0.476706	0.53009	0.507743	0.834407	1.94384	2.30573	1.89641	2.16468	1
chr10	74484444	74485527	1083	+	1.12389	1.61308	1.85809	1.1211	0.476706	0.971832	0.507743	0.250322	0.539955	0.192144	0.0592629	0.072156	1
chr18	63331218	63332096	878	+	1.18304	1.6776	1.12349	2.80274	1.48971	1.67862	0	0.250322	0.647946	0.384289	0.296315	0.288624	1
chr16	29982498	29983609	1111	+	1.39007	2.19378	1.33955	1.40137	1.60888	0.795136	1.01549	0.542365	1.72786	1.56918	1.89641	2.23684	1
chr5	126102018	126102533	515	+	1.00558	0.709753	1.98772	1.96192	0.893824	0.795136	0.0634679	0.709246	0.863928	0.16012	0.533366	0.288624	1
chr1	45760717	45761435	718	+	1.12389	2.06474	1.46918	1.82178	0.834235	1.06018	0.952018	0.333763	0.323973	0.544409	0.118526	0.324702	1
chr3	152287880	152289190	1310	+	1.00558	2.38735	1.55561	2.80274	1.54929	1.32523	0.126936	1.00129	0.647946	0.640481	0.711155	1.01018	1
chr13	37148651	37149006	355	+	1.33092	1.80664	1.59882	2.6626	1.13218	1.85532	2.28484	0.542365	0.647946	0.448337	0.474103	0.324702	1
chr8	86078124	86078680	556	+	1.50838	1.74212	2.11735	2.38233	0.834235	0.53009	0.444275	0.542365	1.07991	0.640481	0.888944	0.72156	1
chr17	62512736	62513884	1148	+	0.798553	2.25831	1.72845	3.08302	0.774647	0.795136	0.88855	1.33505	2.15982	0.576433	0.770418	0.613326	1
chr2	9643229	9644259	1030	+	0.709825	1.80664	1.81487	1.68165	1.48971	0.618439	0.444275	0.333763	0.755937	1.66525	0.651892	1.87606	1
chr2	63731958	63733435	1477	+	1.53795	3.22615	2.2902	2.6626	1.25135	0.353394	0.825082	0.333763	0.539955	0.256192	0.474103	0.144312	1
chrX	105956849	105957386	537	+	1.24219	1.48403	1.20992	1.96192	0.476706	0.971832	0.380807	1.25161	1.51187	1.24894	1.18526	1.65959	1
chr2	47109923	47110845	922	+	1.18304	1.93569	1.77166	1.96192	0.834235	0.795136	0.317339	0.0834407	0.215982	0.224168	0.177789	0.216468	1
chr16	87927788	87928503	715	+	0.798553	1.03237	1.59882	2.6626	1.60888	1.14853	1.71363	0.375483	0.647946	0.640481	0.355577	0.469014	1
chrX	117337195	117338272	1077	+	0.828129	1.74212	1.94451	2.24219	1.31094	0.441742	1.01549	0.458924	0.539955	0.192144	0.177789	0.36078	1
chr15	79280969	79282051	1082	+	1.09431	1.61308	1.12349	1.54151	0.536294	1.50192	0.571211	0.709246	1.72786	2.30573	2.42978	3.31918	1
chr6	52103986	52104654	668	+	1.12389	1.48403	1.12349	1.54151	0.953412	0.53009	0.190404	1.33505	1.83585	1.66525	0.533366	1.51528	1
chr3	151124505	151125519	1014	+	1.06474	1.29046	2.03093	2.38233	1.19176	0.971832	1.07895	0.500644	0.431964	0.352265	0.177789	0.288624	1
chr13	72355185	72355809	624	+	1.12389	1.22594	1.64203	2.10206	0.834235	0.53009	0.317339	0.250322	0.107991	0.320241	0.296315	0.216468	1
chr1	117086831	117087664	833	+	1.00558	1.74212	1.38276	1.40137	1.31094	1.06018	1.01549	0.125161	0.107991	0.224168	0.0592629	0.072156	1
chr18	57451604	57452298	694	+	0.946433	0.838799	1.94451	0.420411	1.013	0.618439	0.952018	0.375483	0.755937	0.352265	0.355577	0.396858	1
chr16	39120367	39120810	443	+	0.709825	0.903322	1.9013	1.1211	2.14518	1.94366	1.84057	0.166881	0.539955	0.288216	0.651892	0.36078	1
chr17	94672406	94673301	895	+	0.916857	1.09689	1.46918	1.68165	0.417118	0.441742	0.253871	0.417204	0.539955	0.384289	0.296315	0.505092	1
chr13	85528713	85529120	407	+	0.976009	0.967845	1.38276	2.24219	1.48971	1.14853	0.507743	0.0417204	0.323973	0.224168	0.474103	0.144312	1
chr18	5784479	5785605	1126	+	0.916857	2.25831	1.68524	1.96192	0.595882	0.795136	0.634679	0.417204	0.431964	0.288216	0.651892	0.54117	1
chrX	38456038	38457050	1012	+	0.739401	2.32283	2.46304	0.840823	1.54929	1.76697	0.634679	1.37677	0.755937	0.896673	1.00747	1.44312	1
chr10	22303207	22303573	366	+	1.65626	1.35498	1.25313	0.140137	0.834235	0.971832	0.253871	0.166881	0.755937	0.352265	0.237052	0.216468	1
chrX	23363607	23363964	357	+	0.887281	1.54855	1.77166	2.80274	2.026	1.94366	1.01549	1.46021	0.863928	1.79335	0.770418	1.69567	1
chr19	8952996	8954619	1623	+	1.18304	1.61308	2.46304	3.50343	2.14518	3.00385	1.7771	2.33634	0.755937	1.44108	1.30378	1.69567	1
chr6	42696178	42697216	1038	+	0.857705	1.41951	1.9013	1.68165	0.953412	0.883484	0.253871	0.166881	0	0.288216	0	0.324702	1
chr17	64406867	64408168	1301	+	0.887281	1.80664	1.98772	2.6626	1.78765	1.94366	1.5867	0.542365	0.863928	0.768577	1.18526	0.938028	1
chr6	33963044	33963739	695	+	0.828129	1.03237	1.94451	2.10206	0.119177	0.53009	0.253871	0.542365	0.755937	0.960722	0.829681	0.54117	1
chr9	88482288	88483751	1463	+	1.03516	1.93569	1.94451	4.9048	3.039	2.12036	1.65016	1.04301	1.1879	1.63323	1.42231	2.70585	1
chr13	88091097	88092182	1085	+	1.03516	2.12926	1.68524	1.96192	1.13218	0.618439	0.825082	0.375483	0.107991	0.288216	0.237052	0.324702	1
chr1	152472702	152473482	780	+	0.857705	1.74212	1.46918	1.54151	1.37053	1.41357	0.571211	0.417204	0.971919	0.416313	0.177789	0.216468	1
chr8	89411169	89412046	877	+	1.92244	2.12926	1.12349	1.1211	0.834235	0.265045	0.761614	0.292043	0.215982	0.352265	0.474103	0.108234	1
chr1	110912277	110912767	490	+	1.18304	1.16141	1.72845	1.82178	0.953412	0.795136	0.507743	0.458924	0.215982	0.480361	0.533366	0.18039	1
chr7	125499883	125501148	1265	+	0.916857	1.61308	1.77166	1.68165	0.774647	0.883484	1.01549	1.20989	1.61987	1.53715	0.829681	1.26273	1
chr7	10133846	10135056	1210	+	1.06474	1.93569	1.77166	0.140137	0.715059	0.883484	0.317339	0.0417204	0.539955	0.352265	0.118526	0.288624	1
chrX	139113457	139114081	624	+	1.18304	1.48403	1.72845	2.24219	1.54929	1.32523	1.20589	0.292043	0.323973	0.256192	0.296315	0.18039	1
chr13	23427146	23428511	1365	+	1.12389	1.41951	2.33341	2.38233	1.66847	0.441742	0.0634679	2.79526	0.863928	1.88942	1.126	2.05645	1
chr15	30294323	30296047	1724	+	0.709825	2.12926	2.07414	3.22315	0.655471	0.618439	0.253871	0.292043	0.215982	0.224168	0.237052	0.108234	1
chr16	33843616	33844241	625	+	1.03516	1.22594	1.77166	2.80274	0.715059	0.353394	0.190404	0.834407	1.72786	1.31299	0.888944	0.505092	1
chr12	55916283	55917641	1358	+	1.09431	1.80664	1.94451	3.7837	0.953412	0.441742	0.190404	2.37806	0.971919	0.832625	1.24452	1.65959	1
chr1	108692447	108692840	393	+	1.09431	1.48403	1.12349	0.700685	0.0595883	0.265045	0.507743	0.0417204	0.107991	0.192144	0.296315	0.216468	1
chr12	64831613	64832663	1050	+	0.976009	1.22594	2.07414	4.06398	1.54929	1.50192	0.698146	0.208602	0.107991	0.384289	0.770418	0.36078	1
chr16	20671852	20673369	1517	+	1.03516	1.74212	2.07414	4.20411	3.39653	3.53394	2.47525	0.792687	0.431964	1.21691	1.24452	2.16468	1
chr10	32787963	32788395	432	+	0.768977	1.61308	1.85809	2.10206	1.13218	1.41357	1.26936	0.333763	0.215982	0.224168	0.237052	0.324702	1
chr1	97254267	97255355	1088	+	0.768977	1.41951	2.16056	1.68165	0.595882	1.32523	0.0634679	0.250322	0.323973	0.256192	0.118526	0.18039	1
chr16	79757286	79758491	1205	+	1.03516	1.41951	2.2902	2.80274	0.715059	0.883484	0.507743	0.208602	0.647946	0.288216	0.41484	0.288624	1
chr1	95564852	95565692	840	+	1.12389	1.80664	1.77166	2.80274	1.07259	0.706787	1.20589	0.333763	0.323973	0.224168	0.0592629	0.324702	1
chr12	74444882	74445201	319	+	1.06474	0.838799	1.42597	0.280274	0.655471	0.971832	0.634679	0.375483	0.215982	0.128096	0.355577	0.505092	1
chr10	99078360	99078984	624	+	1.15346	1.29046	1.20992	0.420411	0.595882	0.265045	0.190404	0.250322	0	0.320241	0.177789	0.252546	1
chr14	122223100	122224267	1167	+	1.03516	1.41951	1.46918	2.38233	2.14518	2.5621	2.09444	1.00129	0.755937	2.08156	1.18526	2.05645	1
chr16	82770361	82771449	1088	+	1.09431	2.06474	1.20992	1.68165	0.476706	0.353394	0.190404	0.250322	0.539955	0.128096	0.118526	0.288624	1
chr6	6635691	6636189	498	+	0.768977	0.967845	1.94451	1.1211	0.655471	0.883484	0.317339	0.208602	0.215982	0.320241	0.237052	0.36078	1
chrX	143981401	143982810	1409	+	1.39007	2.58092	1.51239	3.36329	1.013	0.795136	0.571211	0.0417204	0.107991	0.0960722	0.118526	0.108234	1
chr1	139109092	139110003	911	+	0.976009	2.00021	2.33341	1.68165	0.834235	0.706787	0.317339	0.375483	0.215982	0.256192	0.474103	0.216468	1
chr7	25268463	25268799	336	+	1.24219	2.00021	1.64203	2.94288	3.21777	1.41357	1.33283	1.33505	1.40388	1.08882	0.948206	0.974106	1
chr6	21925692	21926291	599	+	0.798553	1.74212	1.64203	2.6626	1.31094	0.618439	1.20589	0.667526	0.539955	0.320241	0.592629	0.396858	1
chr11	56612902	56613267	365	+	1.12389	0.838799	1.42597	0.700685	0.178765	0.706787	0.126936	0.125161	0.323973	0.192144	0.118526	0.18039	1
chr17	84237775	84238834	1059	+	0.621096	1.22594	2.2902	1.26123	0.893824	0.618439	0.317339	1.08473	0.647946	0.352265	0.41484	0.108234	1
chr13	4865971	4867365	1394	+	1.3605	2.96806	1.68524	2.24219	1.48971	0.795136	0.825082	0.166881	0.215982	0.288216	0.533366	0.108234	1
chr6	89706794	89707627	833	+	1.33092	1.54855	1.51239	1.26123	1.37053	0.265045	0.317339	0.417204	0.107991	0.480361	0.770418	0.288624	1
chr1	109889680	109890063	383	+	1.03516	1.03237	1.46918	1.54151	0.893824	0.618439	0.571211	0.166881	0	0.352265	0.592629	0.216468	1
chr17	14234752	14235205	453	+	0.828129	0.967845	1.64203	0.560548	0.953412	0.53009	0.190404	0.375483	0.755937	0.544409	0.296315	0.324702	1
chr15	45557957	45558582	625	+	1.33092	1.61308	0.821014	1.26123	0.476706	0.265045	0.380807	0.0834407	0.107991	0.352265	0	0.108234	1
chr12	32086924	32087710	786	+	0.768977	1.09689	1.64203	2.6626	0.655471	0.795136	0.698146	0.166881	0.863928	0.512385	0.651892	0.324702	1
chr10	50393720	50394565	845	+	0.828129	1.61308	1.59882	1.68165	1.13218	0.618439	0.190404	0.333763	0.323973	0.384289	0.237052	0.505092	1
chr2	120173723	120174831	1108	+	1.09431	2.00021	1.29634	1.54151	2.14518	1.67862	1.26936	0.709246	1.1879	1.44108	1.6001	1.87606	1
chr1	162444510	162444878	368	+	0.946433	2.00021	1.25313	2.6626	0.595882	0.176697	0.634679	0.292043	0.107991	0.704529	0.177789	0.432936	1
chr2	157263848	157265045	1197	+	1.3605	1.93569	1.77166	2.24219	0.834235	0.53009	0.317339	1.25161	0.971919	1.15287	0.237052	0.469014	1
chr3	67428919	67429306	387	+	1.00558	1.87117	1.9013	2.6626	1.19176	1.76697	1.71363	1.16817	2.80777	1.18489	0.948206	1.1545	1
chr3	17660388	17660735	347	+	1.15346	1.09689	1.33955	2.6626	0.834235	0.441742	0.0634679	0.584085	0.323973	0.128096	0.177789	0.072156	1
chr6	106288966	106289686	720	+	0.916857	1.03237	1.64203	2.94288	0.834235	0.618439	0.190404	0.208602	0	0.16012	0	0.252546	1
chrX	150606878	150607750	872	+	0.768977	1.74212	1.51239	4.9048	0.417118	0.618439	0.380807	0.458924	0.647946	0.224168	0.237052	0.216468	1
chr1	119986911	119987851	940	+	1.00558	1.09689	1.85809	2.94288	0.476706	0.176697	0.190404	0.917848	1.29589	0.640481	0.592629	1.19057	1
chr12	96789305	96790423	1118	+	1.30134	1.16141	2.07414	1.40137	0.536294	0.353394	0.952018	0.0417204	0	0.256192	0.296315	0.144312	1
chrX	89829465	89830863	1398	+	1.09431	2.12926	1.98772	3.08302	0.476706	0.883484	0.190404	0.375483	0.647946	0.16012	0.118526	0.036078	1
chr3	14441469	14443039	1570	+	1.3605	2.90354	2.80873	3.36329	1.013	0.883484	0	0	0	0.224168	0.41484	0.144312	1
chr2	16296099	16298131	2032	+	1.30134	2.83901	2.11735	3.08302	0.655471	0.706787	0.507743	0.959568	0.971919	0.640481	0.474103	0.324702	1
chr10	73542723	73543514	791	+	1.00558	1.03237	2.20378	4.48439	0.953412	1.23688	0.190404	0.208602	0.215982	0.16012	0.237052	0.144312	1
chr5	125962928	125963455	527	+	0.946433	1.16141	2.16056	2.10206	0.357529	0.706787	0.190404	0.584085	0.755937	0.608457	0.651892	0.613326	1
chr5	87572829	87574728	1899	+	1.50838	2.96806	2.93837	5.18507	3.51571	2.65045	2.09444	0.333763	0.647946	0.608457	0.296315	0.432936	1
chr3	148366977	148367771	794	+	1.12389	2.19378	1.08028	1.82178	0.715059	0.53009	0.317339	0.333763	0.215982	0.288216	0.237052	0.144312	1
chr10	50565585	50566430	845	+	1.18304	1.61308	1.33955	4.20411	0.893824	0.883484	1.01549	0.458924	0.323973	0.352265	0.355577	0.36078	1
chr12	39884300	39886102	1802	+	1.41965	2.70997	2.50625	4.20411	1.13218	0.883484	1.14242	0.876128	0.863928	0.864649	0.888944	0.685482	1
chr5	96198221	96198702	481	+	0.709825	1.29046	1.77166	2.38233	1.96641	1.41357	0.634679	0.0834407	1.07991	0.864649	0.592629	0.469014	1
chr2	81678618	81679425	807	+	1.18304	1.61308	1.46918	1.1211	1.19176	0.883484	1.39629	0.333763	0.107991	0.320241	0.177789	0.216468	1
chr19	60015544	60016318	774	+	0.768977	2.06474	1.81487	2.52247	1.37053	1.06018	1.07895	0.250322	0.647946	0.128096	0.0592629	0.36078	1
chr4	12766410	12767501	1091	+	0.976009	1.54855	1.81487	3.22315	1.013	1.76697	0.571211	0.208602	0.323973	0.448337	0.533366	0.396858	1
chr12	60640540	60640799	259	+	1.18304	0.774276	1.20992	1.40137	0.476706	0.53009	0.317339	0.0834407	0	0.16012	0.237052	0.108234	1
chr13	51261408	51262628	1220	+	0.946433	2.70997	2.37662	4.48439	1.66847	1.76697	2.28484	0.125161	0.863928	0.608457	0.711155	0.577248	1
chr15	16728446	16729087	641	+	1.12389	1.54855	0.821014	4.34425	1.66847	0.971832	1.9675	0.292043	0.215982	0.352265	0.296315	0.252546	1
chr9	8513737	8514648	911	+	0.857705	1.16141	1.55561	2.52247	1.37053	1.06018	0.507743	0.417204	1.07991	0.640481	0.237052	0.577248	1
chr18	21737346	21738379	1033	+	0.976009	1.6776	1.81487	1.54151	0.893824	0.618439	0.634679	0.292043	1.1879	0.736553	0.474103	0.974106	1
chr4	72159684	72160456	772	+	0.709825	1.29046	1.81487	1.54151	0.476706	0.53009	0.571211	0.166881	0	0.480361	0.41484	0.144312	1
chr3	60787910	60788627	717	+	1.12389	1.35498	1.51239	1.82178	2.38353	0.795136	0.825082	0.125161	0.755937	0.384289	0.474103	0.288624	1
chr3	63315018	63315978	960	+	0.887281	2.32283	1.81487	2.80274	0.953412	0.618439	0.507743	0.0834407	0.107991	0.16012	0.177789	0.144312	1
chr3	152162507	152162968	461	+	0.709825	1.61308	1.9013	1.26123	0.595882	1.41357	0.507743	1.08473	1.29589	1.88942	2.25199	2.30899	1
chr1	151168470	151169035	565	+	1.15346	1.09689	1.59882	1.40137	1.54929	0.971832	0.952018	0.834407	0.647946	0.448337	0.651892	0.54117	1
chr4	114778846	114779238	392	+	0.946433	1.48403	1.55561	2.38233	0.953412	1.32523	0.88855	0	0.215982	0.640481	0.533366	0.36078	1
chr12	44198056	44198868	812	+	0.946433	1.87117	1.64203	2.38233	2.38353	1.23688	1.20589	0.458924	0.863928	0.800601	0.237052	0.505092	1
chr9	15584079	15584554	475	+	1.03516	1.09689	0.950648	2.24219	0.536294	0.265045	0.698146	0.458924	0.647946	0.512385	0.592629	0.396858	1
chr2	38644917	38646376	1459	+	0.621096	1.35498	2.46304	2.80274	1.25135	1.76697	1.14242	1.29333	1.94384	1.6012	0.711155	1.37096	1
chr19	6057245	6058352	1107	+	0.857705	1.54855	1.55561	2.6626	1.54929	1.50192	2.34831	1.62709	0.107991	0.576433	1.06673	1.33489	1
chr5	47830488	47831244	756	+	1.00558	1.48403	1.08028	2.38233	1.54929	1.23688	0.507743	0.250322	0.107991	0.288216	0.533366	0.288624	1
chr14	100030342	100030818	476	+	1.15346	1.35498	2.16056	1.68165	0.297941	0.706787	0.380807	0.208602	0.647946	0.384289	0.41484	0.144312	1
chr18	78378235	78379517	1282	+	1.33092	2.77449	2.63589	2.10206	0.893824	1.50192	0.952018	0.375483	0.323973	0.512385	0.177789	0.613326	1
chr8	46883142	46883570	428	+	1.09431	1.09689	1.59882	3.64356	1.72806	0.618439	0.952018	0.625805	0.323973	0.736553	0.355577	0.54117	1
chr9	78602297	78603100	803	+	0.976009	1.48403	1.38276	1.26123	0.655471	0.265045	0.507743	0.250322	0.647946	0.544409	0.770418	0.469014	1
chr16	61397156	61398187	1031	+	1.00558	2.06474	1.51239	0.840823	0.178765	1.06018	0.253871	0.292043	0.107991	0.128096	0.177789	0.252546	1
chr3	31498663	31500294	1631	+	1.18304	1.54855	2.72231	2.80274	1.13218	0.53009	0.761614	1.16817	1.72786	1.21691	0.41484	0.793716	1
chr16	88516815	88517361	546	+	0.798553	1.29046	1.72845	1.82178	0.953412	0.441742	0.698146	0.417204	0	0.256192	0.177789	0.324702	1
chr10	54356235	54356857	622	+	0.976009	1.09689	1.38276	1.96192	1.25135	1.67862	0.952018	0.584085	0.323973	0.512385	0.237052	0.216468	1
chr6	10648369	10648992	623	+	1.03516	1.03237	1.29634	0.700685	0.476706	0.441742	0.253871	0.250322	0	0.288216	0.177789	0.108234	1
chr1	5515662	5516615	953	+	1.09431	1.87117	1.46918	1.68165	0.893824	0.353394	0.317339	0.292043	0.431964	0.672505	0.474103	0.36078	1
chr16	90848421	90849595	1174	+	1.09431	1.74212	1.03707	2.52247	0.953412	1.06018	0.825082	0.792687	1.61987	1.98549	1.54084	2.38115	1
chr7	37367194	37368135	941	+	1.3605	2.25831	1.29634	2.94288	1.43012	0.176697	0.571211	2.58666	1.07991	1.08882	0.829681	1.55135	1
chr1	94332054	94332861	807	+	1.15346	1.16141	1.81487	2.10206	1.96641	1.32523	0.253871	0.166881	0	0.224168	0.118526	0.18039	1
chr16	59649732	59651067	1335	+	0.828129	1.48403	1.64203	1.68165	1.84724	0.883484	1.52323	0.292043	0.755937	0.512385	0.118526	0.144312	1
chr8	61506649	61507776	1127	+	1.00558	1.09689	2.20378	2.10206	0.774647	0.353394	0.0634679	0.750967	0.431964	0.288216	0.533366	0.432936	1
chr12	30561097	30561995	898	+	0.887281	1.74212	1.25313	2.80274	1.96641	1.06018	1.07895	0.458924	0.215982	0.416313	0.533366	0.252546	1
chr12	113221723	113222733	1010	+	1.24219	0.64523	2.41983	1.82178	2.14518	1.59027	1.33283	1.04301	0.971919	1.37703	0.651892	1.19057	1
chr9	29553169	29554003	834	+	1.00558	1.35498	1.77166	2.80274	0.297941	0.795136	0.190404	0.417204	0.755937	0.192144	0.355577	0.252546	1
chr4	25703780	25704632	852	+	0.739401	1.41951	2.03093	1.96192	0.417118	0.795136	0.253871	0.166881	0.323973	0.352265	0.533366	0.288624	1
chr12	40124447	40125354	907	+	0.946433	1.74212	1.51239	1.68165	0.715059	1.67862	0.634679	0.625805	0.107991	0.480361	0.474103	0.252546	1
chr12	25180705	25181501	796	+	0.976009	1.61308	2.24699	1.26123	1.19176	0.618439	0.571211	0.500644	0.323973	0.576433	0.41484	0.505092	1
chr1	135154020	135154927	907	+	1.12389	1.09689	1.46918	2.6626	1.72806	1.23688	0.634679	0.750967	0.539955	0.608457	0.533366	0.469014	1
chr11	104771013	104771833	820	+	1.09431	1.16141	2.24699	3.50343	1.13218	1.06018	0.761614	0.250322	0.431964	0.288216	0.474103	0.18039	1
chr6	16555771	16556447	676	+	0.976009	1.54855	1.55561	0.840823	1.25135	0.795136	1.14242	0.125161	0.107991	0.192144	0.41484	0.072156	1
chr9	77898537	77899374	837	+	0.739401	1.03237	1.81487	2.80274	0.655471	0.441742	0.507743	0.292043	0.647946	0.544409	0.711155	0.613326	1
chr10	13957640	13959343	1703	+	0.887281	1.93569	2.85194	4.76466	0.893824	0.53009	0.507743	0.584085	0.107991	0.192144	0.177789	0.144312	1
chr8	24519088	24519804	716	+	0.976009	1.22594	1.55561	1.26123	0.774647	0.53009	0.952018	1.66881	0.863928	1.6012	1.83715	2.48938	1
chr4	70143741	70144264	523	+	1.09431	0.967845	0.864226	1.54151	0.595882	0.795136	0.253871	0.0417204	0.431964	0.224168	0.237052	0.036078	1
chr4	3622172	3622811	639	+	0.916857	1.35498	1.42597	1.26123	0.536294	0.883484	0.190404	0.458924	1.07991	0.448337	0.651892	1.04626	1
chr1	144918505	144919180	675	+	1.09431	1.6776	1.77166	2.6626	0.655471	0.441742	0.507743	0.0834407	0.539955	0.0640481	0.355577	0.288624	1
chr1	9053593	9054561	968	+	1.21262	1.74212	1.64203	1.1211	0.536294	0.883484	0	0.292043	0.431964	0.192144	0.237052	0.216468	1
chr11	87317643	87318619	976	+	0.621096	1.61308	2.11735	0.98096	1.48971	1.14853	0.444275	1.37677	0.539955	0.736553	0.829681	1.01018	1
chr1	176945934	176947297	1363	+	1.12389	2.90354	1.51239	1.96192	0.715059	1.06018	0.126936	0.500644	0.431964	0.288216	0.296315	0.432936	1
chr7	61311125	61311737	612	+	1.00558	1.22594	1.51239	1.96192	0.774647	0.176697	0.126936	0.208602	0.539955	0.192144	0.177789	0.072156	1
chr2	59600694	59601426	732	+	0.739401	1.41951	1.68524	3.50343	1.60888	1.59027	0.571211	0.876128	1.29589	1.31299	0.711155	1.87606	1
chr10	30753538	30754469	931	+	0.946433	1.48403	1.68524	2.10206	1.66847	0.706787	0.507743	0.250322	0.863928	0.384289	0.592629	0.974106	1
chr6	8463004	8463961	957	+	0.916857	1.61308	1.9013	2.10206	1.25135	1.06018	0.88855	0.333763	0.539955	0.288216	0.41484	0.396858	1
chr2	77878092	77878743	651	+	1.09431	0.838799	2.24699	0.420411	0.238353	0.265045	0.698146	0.250322	0.431964	0.16012	0.118526	0.288624	1
chr16	3235948	3236330	382	+	1.71541	1.74212	1.68524	0.700685	0.476706	0.441742	0.571211	1.20989	1.07991	1.15287	0.592629	0.505092	1
chr12	45563461	45563881	420	+	0.857705	1.22594	1.64203	3.22315	1.07259	1.59027	1.5867	0.500644	0.755937	0.448337	0.0592629	0.54117	1
chr9	94668125	94668852	727	+	1.15346	1.41951	1.1667	2.52247	0.715059	0.795136	0.571211	0.292043	0.755937	0.512385	0.651892	0.469014	1
chr18	76599257	76600569	1312	+	1.24219	1.93569	2.16056	2.52247	0.774647	0.53009	0	0.876128	0.431964	0.480361	0.296315	0.577248	1
chr1	33280237	33281620	1383	+	0.768977	1.80664	2.16056	2.10206	1.07259	0.795136	0.571211	0.333763	0.107991	0.256192	0.177789	0.18039	1
chr6	116289826	116290590	764	+	0.650672	1.29046	2.11735	1.54151	0.595882	0.618439	0.253871	0.667526	0.971919	0.576433	0.296315	0.288624	1
chr15	63138850	63139848	998	+	1.3605	2.06474	1.64203	1.82178	1.013	0.971832	0.698146	0.375483	0.755937	0.512385	0.118526	0.324702	1
chr18	15723824	15724863	1039	+	0.946433	1.41951	1.85809	1.82178	1.07259	0.795136	0.698146	0.292043	0.107991	0.320241	0.237052	0.252546	1
chr1	88235235	88235632	397	+	1.56753	2.19378	1.29634	1.26123	1.60888	1.32523	2.28484	1.20989	0.971919	1.31299	0.651892	0.613326	1
chr18	76417754	76418185	431	+	0.857705	1.03237	1.59882	1.96192	1.13218	0.265045	0.253871	0.333763	0.431964	0.704529	0.474103	0.432936	1
chr14	86039051	86039923	872	+	1.06474	1.6776	1.68524	2.38233	0.476706	1.14853	0.571211	0.208602	0.431964	0.288216	0.41484	0.216468	1
chr9	24119690	24120054	364	+	0.828129	1.54855	1.72845	3.08302	0.476706	0.795136	0.507743	0.709246	0.539955	0.544409	0.533366	0.396858	1
chr12	41841894	41843270	1376	+	0.680248	1.80664	1.59882	4.20411	1.37053	0.971832	0.952018	0.750967	1.40388	0.448337	0.533366	0.432936	1
chr19	31755860	31756787	927	+	0.739401	1.6776	2.03093	1.54151	0.893824	1.23688	0.444275	0.375483	0.647946	0.704529	0.651892	0.577248	1
chr13	107689111	107690106	995	+	1.71541	2.19378	1.77166	2.10206	0.715059	1.23688	1.26936	0.250322	0.431964	0.416313	0.474103	0.396858	1
chr16	19199001	19200285	1284	+	0.887281	1.54855	1.94451	0.560548	0.536294	0.795136	0.253871	0.375483	0.431964	0.0640481	0.592629	0.396858	1
chr11	38317435	38317883	448	+	1.33092	1.22594	1.12349	0.98096	0.715059	0.883484	0.634679	0.250322	0	0.128096	0.41484	0.108234	1
chr10	120888143	120888904	761	+	1.03516	1.48403	1.33955	0.840823	0.536294	0.265045	0.0634679	0.917848	0.647946	1.24894	0.888944	1.4792	1
chr15	96213841	96214368	527	+	1.18304	0.774276	1.12349	0.840823	0.476706	0.618439	0.190404	0.542365	0.539955	1.15287	0.888944	1.51528	1
chr2	72416048	72416536	488	+	0.916857	1.16141	1.42597	1.54151	1.31094	1.14853	0.190404	1.00129	1.07991	0.768577	0.533366	1.08234	1
chr16	36721555	36723492	1937	+	1.27177	2.00021	1.51239	3.22315	0.774647	0.971832	1.20589	2.71182	1.72786	1.28096	1.06673	1.91213	1
chr6	41557602	41558945	1343	+	0.887281	1.41951	1.29634	3.64356	1.43012	0.53009	0.634679	0.417204	1.40388	0.992746	0.592629	0.829794	1
chr4	33568803	33569171	368	+	0.976009	1.03237	1.08028	2.94288	1.48971	0.971832	0.698146	0.458924	0.323973	0.512385	0.296315	0.396858	1
chr12	101412594	101413347	753	+	0.976009	1.16141	1.46918	0.280274	0.476706	0.706787	0.825082	0.208602	0.323973	0.16012	0.177789	0.108234	1
chr1	187345447	187345800	353	+	0.650672	1.09689	1.98772	1.68165	0.536294	1.32523	0.0634679	0.750967	0.539955	0.672505	0.711155	0.90195	1
chr3	99646033	99646986	953	+	1.15346	1.61308	0.907437	1.40137	0.238353	0.441742	0.380807	0.0834407	0.431964	0.288216	0.177789	0.288624	1
chr10	27669727	27670316	589	+	0.739401	1.09689	1.9013	1.1211	0.655471	1.14853	0.380807	0.417204	0.431964	0.256192	0.592629	0.36078	1
chrX	84235236	84235915	679	+	1.21262	1.35498	1.03707	1.40137	0.0595883	0.53009	0.0634679	0.208602	0	0.256192	0.237052	0	1
chr2	122799411	122800165	754	+	0.887281	1.54855	1.51239	1.54151	0.774647	0.706787	0.317339	0.834407	0.431964	0.896673	0.355577	0.793716	1
chr18	39396947	39398201	1254	+	1.03516	2.19378	1.98772	3.7837	1.48971	1.23688	0.190404	2.2529	1.40388	0.832625	1.24452	1.62351	1
chr6	41527034	41528169	1135	+	1.15346	2.5164	1.98772	2.10206	1.31094	0.706787	1.26936	0.250322	0.971919	0.384289	0.533366	0.18039	1
chr14	14514753	14515158	405	+	1.00558	1.16141	1.29634	1.1211	1.66847	1.59027	0.761614	0.584085	0.107991	0.16012	0.237052	0.288624	1
chrX	61007215	61008006	791	+	0.768977	1.74212	1.77166	2.52247	0.476706	0	0.507743	0.166881	0.323973	0.0960722	0.41484	0.144312	1
chr8	87607964	87608739	775	+	1.12389	1.61308	1.03707	1.26123	0.715059	0.0883484	0.253871	0.375483	0.863928	0.192144	0.533366	0.252546	1
chr14	18457400	18459274	1874	+	0.828129	2.32283	2.59268	2.80274	0.953412	0.441742	0.634679	0.750967	1.40388	0.736553	0.474103	0.685482	1
chr14	75900445	75900910	465	+	1.12389	1.03237	1.42597	0.700685	0.536294	0.618439	0.444275	0.834407	0.755937	0.800601	0.592629	0.396858	1
chr2	80195743	80196064	321	+	1.00558	1.41951	1.12349	2.38233	0.417118	1.23688	0.634679	0.792687	1.40388	1.08882	0.829681	0.829794	1
chr19	21727152	21728103	951	+	0.916857	1.41951	1.64203	1.82178	0.536294	0.53009	0.380807	0.417204	1.07991	0.832625	0.770418	0.649404	1
chr9	29750401	29751356	955	+	0.887281	1.54855	1.1667	3.36329	2.62188	1.23688	1.33283	0.417204	0.431964	0.416313	0.177789	0.432936	1
chr11	50622726	50624208	1482	+	1.65626	3.0971	1.98772	3.50343	0.834235	0.441742	1.71363	0.542365	1.07991	0.608457	0.770418	0.865872	1
chr17	80833641	80834248	607	+	0.916857	1.16141	1.85809	2.6626	1.31094	0.441742	0.126936	0.417204	1.51187	1.21691	1.54084	1.58743	1
chr14	94738173	94738955	782	+	1.4788	1.35498	1.33955	1.96192	1.07259	1.06018	0.634679	0.125161	0.323973	0.288216	0.177789	0.144312	1
chr18	57722730	57723403	673	+	1.4788	1.29046	1.55561	0.840823	0.536294	0.53009	1.01549	0.125161	0.323973	0.320241	0.355577	0.36078	1
chr19	42948116	42948827	711	+	1.12389	0.967845	1.59882	3.50343	0.238353	0.441742	0.507743	0.125161	0.647946	0.416313	0.296315	0.36078	1
chr11	117831998	117832771	773	+	1.18304	0.774276	1.85809	1.40137	1.43012	0.795136	0.698146	1.29333	1.07991	0.896673	1.65936	1.76782	1
chr14	88398908	88399863	955	+	1.09431	1.80664	2.72231	1.68165	1.013	0.265045	0.634679	0.959568	0.215982	0.256192	0.237052	0.324702	1
chr1	155458832	155459908	1076	+	0.976009	1.35498	1.42597	1.96192	0.834235	0.706787	0.825082	2.92043	1.40388	0.384289	0.296315	0.36078	1
chr6	67475765	67476987	1222	+	1.09431	2.32283	1.64203	2.38233	1.19176	1.50192	0.253871	0.458924	0.971919	0.448337	0.118526	0.36078	1
chr5	77487336	77488796	1460	+	1.56753	2.12926	1.81487	3.36329	3.75406	2.5621	2.03097	0.750967	0.755937	0.544409	0.770418	1.26273	1
chr1	62505022	62506218	1196	+	1.27177	2.38735	2.07414	3.64356	0.655471	0.53009	0.825082	0.250322	0.323973	0.352265	0.592629	0.432936	1
chr13	16351343	16352444	1101	+	1.12389	1.54855	2.20378	4.9048	1.66847	1.06018	0.571211	0.292043	0.215982	0.352265	0.0592629	0.144312	1
chr11	114072385	114072971	586	+	1.09431	1.35498	1.42597	0.280274	0.536294	0.53009	1.20589	0.500644	0.863928	0.576433	0.474103	1.01018	1
chr7	28810735	28811320	585	+	0.739401	1.16141	1.9013	1.82178	3.15818	1.85532	0.761614	1.46021	0.863928	0.480361	1.06673	0.974106	1
chr8	12677425	12678293	868	+	1.15346	1.74212	1.46918	2.24219	0.774647	0.883484	0.253871	0.542365	0.323973	0.704529	0.41484	0.396858	1
chr4	76668397	76668789	392	+	1.33092	1.29046	1.08028	1.82178	1.13218	0.176697	0.444275	0.0834407	0	0.320241	0.118526	0.072156	1
chr13	29196544	29197635	1091	+	0.976009	2.38735	1.72845	1.54151	1.72806	0.883484	1.07895	0.417204	0.215982	0.448337	0.770418	0.685482	1
chr3	112899759	112900676	917	+	0.887281	1.6776	1.55561	1.1211	0.953412	0.53009	0.253871	0.166881	0.323973	0.384289	0.237052	0.18039	1
chr4	123874381	123875604	1223	+	0.739401	1.6776	1.98772	2.38233	0.715059	0.441742	0.190404	0.375483	0.323973	0.512385	0.651892	0.757638	1
chr9	120833533	120834558	1025	+	1.3605	2.06474	1.46918	1.40137	0.953412	0.706787	0.571211	0.792687	1.61987	0.864649	0.948206	1.51528	1
chr6	29263517	29264581	1064	+	0.946433	1.35498	1.9013	0.700685	1.84724	1.50192	0.761614	0.959568	0.323973	1.21691	0.474103	0.865872	1
chr5	107250435	107251427	992	+	1.80414	1.93569	1.46918	1.96192	2.14518	2.29706	0.761614	0.876128	1.83585	1.24894	0.948206	1.44312	1
chr18	89845301	89846322	1021	+	0.887281	1.54855	1.85809	3.50343	1.54929	0.971832	0.761614	0.250322	0.755937	0.0960722	0.41484	0.072156	1
chr6	116774025	116775128	1103	+	1.30134	1.6776	1.51239	1.96192	1.07259	1.06018	0.380807	0.208602	0.755937	0.192144	0.651892	0.432936	1
chr13	74002575	74003131	556	+	1.15346	1.16141	1.33955	1.26123	1.25135	0.353394	1.07895	0.584085	0.863928	0.800601	0.355577	0.288624	1
chrX	163883989	163884827	838	+	1.09431	1.74212	2.24699	1.40137	0.536294	0.883484	0.190404	0.125161	0.215982	0.256192	0.177789	0.36078	1
chr11	46276405	46276951	546	+	1.12389	0.903322	1.55561	1.68165	0.834235	0.618439	0.444275	0.959568	0.647946	1.24894	0.592629	1.4792	1
chr12	73034727	73035989	1262	+	1.27177	2.06474	1.38276	2.10206	0.476706	0.353394	0.253871	2.41978	1.1879	1.53715	0.770418	2.05645	1
chr8	61916205	61917093	888	+	1.30134	1.48403	1.64203	2.6626	0.715059	0.441742	0.634679	1.00129	0.323973	0.544409	0.118526	0.324702	1
chr9	14448535	14449502	967	+	0.739401	1.6776	1.64203	2.38233	0.536294	0.883484	0.825082	0.417204	0.431964	0.608457	0.592629	1.04626	1
chr12	68458023	68458853	830	+	0.916857	1.54855	1.33955	1.82178	1.13218	0.265045	0.952018	0.125161	0.647946	0.128096	0.177789	0.108234	1
chr7	78718044	78718892	848	+	0.976009	2.19378	1.33955	2.38233	0.238353	0.0883484	0.698146	0.417204	0.539955	0.288216	0.355577	0.36078	1
chr17	78122100	78122447	347	+	1.12389	1.61308	1.08028	1.54151	1.013	0.795136	1.52323	0.0834407	0.215982	0.16012	0.355577	0.36078	1
chr4	102131097	102132383	1286	+	1.18304	1.6776	2.11735	1.54151	1.13218	1.06018	0.571211	0.0834407	0.539955	0.480361	0.237052	0.288624	1
chr18	3978919	3979353	434	+	1.21262	1.6776	1.29634	2.80274	0.417118	0.795136	0.698146	0.0834407	0.107991	0.576433	0.474103	0.288624	1
chr10	64314437	64314858	421	+	0.916857	1.29046	1.51239	2.80274	0.715059	1.32523	0.634679	0.208602	0	0.256192	0.296315	0.108234	1
chrX	103980571	103982669	2098	+	1.41965	3.0971	2.98158	5.04494	1.48971	1.94366	1.01549	2.4615	0.539955	0.896673	1.42231	1.33489	1
chr4	139950121	139950980	859	+	0.946433	2.45187	1.77166	1.96192	1.19176	1.14853	0.317339	0.750967	0.863928	0.768577	0.41484	0.793716	1
chr13	85297362	85297788	426	+	0.916857	1.80664	1.46918	1.96192	1.07259	1.06018	1.14242	0.834407	0.431964	0.448337	0.296315	0.432936	1
chr2	124996845	124998050	1205	+	0.887281	1.61308	1.98772	3.50343	1.13218	0.706787	0.571211	0.292043	0	0.288216	0.41484	0.036078	1
chr18	22913865	22914610	745	+	0.828129	1.74212	1.81487	1.82178	0.893824	0	0.253871	0.166881	0.107991	0.256192	0.177789	0.144312	1
chr11	82633099	82633447	348	+	1.06474	1.03237	1.38276	2.10206	0.893824	0.353394	0.317339	0.417204	0.431964	0.288216	0.177789	0.216468	1
chr13	109343540	109344021	481	+	0.946433	1.09689	1.9013	2.24219	1.48971	1.59027	0.952018	0.458924	0.539955	0.544409	0.41484	0.18039	1
chr17	79732602	79734359	1757	+	0.768977	2.70997	1.59882	3.36329	1.84724	0.706787	0.571211	0.834407	0.107991	0.416313	0.41484	0.288624	1
chr3	112612492	112613331	839	+	1.06474	2.06474	1.20992	1.1211	1.25135	1.94366	0.571211	0.166881	0	0.0640481	0.474103	0.18039	1
chr6	46802467	46803119	652	+	0.857705	2.00021	1.81487	2.80274	1.07259	0.53009	0.380807	0.417204	0.431964	0.256192	0.533366	0.36078	1
chr5	43672169	43673080	911	+	0.768977	1.87117	1.94451	3.36329	2.08559	0.971832	1.5867	0.917848	0.323973	0.800601	1.54084	1.62351	1
chrX	164085806	164086356	550	+	1.24219	1.6776	1.59882	1.82178	1.013	1.06018	0.380807	0.333763	0.323973	0.480361	0.177789	0.288624	1
chr1	77343118	77344061	943	+	0.976009	1.35498	1.12349	3.7837	1.43012	1.32523	1.07895	0.625805	0.539955	0.192144	0.41484	0.36078	1
chr1	24375845	24377221	1376	+	1.33092	2.12926	2.76552	1.82178	1.07259	0.883484	0.952018	0.959568	1.51187	0.640481	0.770418	1.04626	1
chr1	152009556	152010247	691	+	1.09431	0.709753	2.2902	3.22315	1.013	0.618439	0.380807	0.292043	0.539955	0.384289	0.237052	0.54117	1
chr3	143493750	143494701	951	+	1.24219	2.19378	1.68524	2.94288	0.715059	0.706787	0.380807	0.250322	0.323973	0.192144	0.355577	0.216468	1
chr5	53994957	53996071	1114	+	0.857705	1.61308	2.50625	4.9048	2.86024	2.5621	2.09444	1.54365	1.1879	1.95347	1.6001	2.81408	1
chr12	36932647	36933697	1050	+	1.30134	1.35498	1.64203	3.92384	1.37053	1.76697	1.39629	0.0834407	0.431964	0.288216	0.355577	0.252546	1
chr16	48760409	48761226	817	+	1.33092	2.19378	1.51239	2.52247	1.07259	0.795136	1.20589	0.208602	0.107991	0.352265	0.237052	0.432936	1
chr8	67480602	67481138	536	+	1.06474	0.967845	1.03707	0.98096	1.43012	0.618439	1.33283	0.375483	0.323973	0.704529	0.592629	0.577248	1
chr4	110397336	110398376	1040	+	2.45481	2.5164	2.72231	4.20411	1.48971	1.32523	2.03097	0.667526	0.215982	0.960722	0.888944	0.974106	1
chr6	3914968	3915952	984	+	0.976009	2.06474	1.9013	3.36329	1.013	0.883484	0.698146	0.208602	0.755937	0.224168	0.237052	0.288624	1
chr4	32593221	32594235	1014	+	1.21262	1.35498	1.64203	2.24219	0.357529	0.618439	0.317339	3.00387	1.61987	1.05679	1.06673	1.04626	1
chr10	68231136	68232138	1002	+	0.621096	1.16141	1.94451	1.96192	2.38353	0.883484	0.952018	1.87742	1.1879	1.44108	0.888944	0.685482	1
chr16	43019815	43021082	1267	+	1.56753	1.54855	2.59268	3.22315	1.31094	0.706787	0.190404	0.208602	0.323973	0.416313	0.177789	0.072156	1
chr17	93524222	93525221	999	+	1.24219	2.19378	1.55561	2.24219	0.834235	1.41357	0.190404	0.208602	0.431964	0.352265	0.296315	0.252546	1
chrX	65957164	65958126	962	+	1.27177	1.61308	1.20992	1.40137	0.834235	0.971832	0.634679	0.208602	0.215982	0.224168	0.237052	0.144312	1
chr2	108785199	108786380	1181	+	1.74499	1.16141	2.33341	3.22315	1.54929	1.50192	0.825082	0.584085	0.539955	0.704529	0.355577	0.396858	1
chr14	40081728	40082212	484	+	1.15346	0.451661	1.12349	0.560548	0.357529	0.53009	0.126936	0.0417204	0.755937	0.480361	0.177789	0.216468	1
chr18	76893926	76894672	746	+	0.946433	0.903322	1.55561	3.36329	1.19176	0.441742	0.698146	0.417204	0.215982	0.544409	0.711155	0.324702	1
chr2	100334337	100336604	2267	+	1.21262	2.58092	2.89516	2.38233	1.25135	0.265045	0.825082	0.166881	0.215982	0.256192	0.237052	0.252546	1
chr5	20018800	20019855	1055	+	1.03516	2.00021	1.68524	0.98096	0.536294	0.441742	0.507743	0.166881	0.107991	0.192144	0.237052	0.252546	1
chr9	86931574	86932822	1248	+	1.09431	3.0971	1.64203	4.48439	0.953412	0.618439	0.571211	0.959568	0.863928	0.800601	0.474103	0.288624	1
chr13	18040019	18040543	524	+	0.739401	1.48403	1.72845	2.38233	0.953412	1.23688	0.952018	0.792687	1.1879	0.576433	0.355577	0.36078	1
chr5	113055290	113056073	783	+	0.739401	1.16141	1.77166	2.80274	0.655471	0.353394	0.634679	0.625805	1.07991	0.320241	0.651892	0.577248	1
chr1	85276442	85276792	350	+	1.27177	2.00021	1.81487	1.26123	1.25135	1.59027	0.444275	0.792687	1.1879	0.864649	3.2002	2.9584	1
chr7	64165466	64166276	810	+	1.12389	1.6776	1.08028	2.52247	1.37053	1.23688	0.952018	0.125161	0.755937	0.512385	0.592629	0.577248	1
chr9	83047370	83048488	1118	+	0.857705	1.48403	2.2902	1.82178	0.655471	1.59027	0.952018	0.500644	0.431964	0.384289	0.355577	0.505092	1
chr8	60536359	60537294	935	+	1.21262	2.5164	2.59268	2.38233	0.417118	1.59027	0.825082	0.0834407	0.647946	0.224168	0.296315	0.288624	1
chrX	101532041	101533322	1281	+	1.15346	2.58092	2.41983	4.34425	2.026	2.12036	1.65016	1.12645	0.971919	0.864649	0.888944	1.29881	1
chr12	32080380	32081458	1078	+	0.916857	3.22615	1.77166	2.80274	0.476706	0.706787	0.634679	0.876128	0.863928	1.15287	1.06673	0.974106	1
chr2	50656436	50657953	1517	+	1.24219	3.0971	3.62975	3.08302	1.25135	1.76697	0.380807	0.625805	1.1879	0.576433	0.592629	0.793716	1
chr13	6059438	6060193	755	+	0.857705	1.93569	1.77166	1.68165	1.13218	0.53009	1.01549	0.417204	0.107991	0.480361	0.592629	0.36078	1
chr10	90233275	90234100	825	+	0.857705	1.09689	1.72845	1.26123	0.715059	0.971832	0.0634679	0.250322	0.323973	0.384289	0.237052	0.144312	1
chr9	34313696	34314101	405	+	0.916857	1.80664	1.64203	1.96192	0.715059	1.06018	0.698146	0.292043	0.107991	0.128096	0.355577	0.072156	1
chr6	6173244	6174094	850	+	0.916857	1.80664	1.64203	2.24219	0.774647	0.883484	0.571211	0.876128	0.107991	0.192144	0.237052	0.396858	1
chr2	77375155	77375976	821	+	1.44923	1.29046	1.98772	2.24219	1.25135	0.53009	0.444275	0.625805	0.539955	0.736553	0.592629	0.757638	1
chr5	140858746	140859102	356	+	0.887281	1.41951	1.46918	2.10206	0.476706	0.265045	0.317339	0.792687	0.431964	0.320241	0.296315	0.396858	1
chr3	144892820	144893665	845	+	0.709825	1.03237	1.85809	2.6626	0.595882	0.353394	0.507743	0.333763	0.323973	0.16012	0.118526	0.252546	1
chr1	79861408	79862548	1140	+	0.916857	1.87117	1.12349	3.08302	2.91982	1.50192	2.47525	0.500644	0.647946	0.672505	0.592629	0.577248	1
chr9	17292932	17294278	1346	+	0.709825	0.903322	2.50625	1.54151	0.655471	0.353394	0.253871	0.166881	0.539955	0.0960722	0.177789	0.108234	1
chr2	61578321	61578782	461	+	0.976009	1.87117	1.08028	0.560548	2.50271	2.12036	1.39629	0.667526	1.40388	0.768577	0.533366	0.577248	1
chr4	76435772	76436544	772	+	1.09431	2.06474	1.1667	2.38233	0.774647	0.353394	0.507743	0.208602	0.647946	0.0960722	0.0592629	0.108234	1
chr8	28559461	28560376	915	+	1.09431	1.80664	1.9013	1.82178	1.37053	0.883484	1.07895	1.66881	1.61987	0.544409	0.651892	1.11842	1
chr19	50077870	50078640	770	+	0.887281	1.93569	1.98772	1.40137	1.84724	0.883484	0.761614	0.292043	0.323973	0.320241	0.651892	0.108234	1
chr5	44942330	44944040	1710	+	1.3605	3.80686	2.63589	4.34425	1.25135	2.03201	0.761614	0.500644	0.215982	0.384289	0.237052	0.108234	1
chr5	78794336	78795421	1085	+	0.946433	1.6776	1.38276	2.6626	0.536294	0.883484	0.253871	0.500644	0	0.0640481	0.237052	0.036078	1
chr7	99962773	99963596	823	+	0.916857	1.74212	1.59882	2.24219	0.417118	1.06018	0.444275	0.292043	0.323973	0.384289	0.474103	0.396858	1
chr2	18472789	18473694	905	+	0.946433	1.03237	1.77166	2.94288	1.13218	1.32523	0.698146	0.375483	0.539955	0.864649	0.355577	0.613326	1
chr1	59355356	59356275	919	+	0.976009	1.22594	1.68524	1.26123	0.893824	1.06018	1.01549	0.667526	1.94384	0.864649	0.651892	1.44312	1
chr1	77228868	77229922	1054	+	1.39007	2.00021	2.07414	2.52247	1.07259	1.23688	0.698146	0.333763	2.05183	0.768577	0.711155	0.685482	1
chrX	23556566	23557415	849	+	1.30134	1.80664	1.59882	4.76466	1.60888	0.53009	0.444275	0.208602	0.215982	0.320241	0.41484	0.036078	1
chr4	110376353	110377141	788	+	1.30134	2.58092	1.42597	1.1211	1.13218	0.176697	0.253871	0.0834407	0.215982	0.128096	0.177789	0.144312	1
chr8	5135592	5136926	1334	+	1.18304	1.93569	1.77166	1.1211	0.774647	0.706787	0.126936	0.166881	0.755937	0.320241	0.474103	0.18039	1
chrX	40153365	40154067	702	+	1.18304	1.87117	1.55561	3.92384	1.013	0.53009	0.126936	0.166881	0.215982	0.256192	0.0592629	0	1
chrX	82581171	82582322	1151	+	0.709825	1.54855	1.85809	1.68165	1.13218	1.32523	0.126936	0.166881	0.431964	0.512385	0.177789	0.324702	1
chr11	85542331	85542999	668	+	1.12389	1.22594	1.33955	1.96192	1.25135	0.53009	0.253871	0.876128	0.539955	0.512385	0.355577	0.288624	1
chrX	116257782	116258288	506	+	0.887281	0.838799	1.64203	1.40137	1.19176	1.32523	0.634679	0.250322	0.323973	0.192144	0.355577	0.108234	1
chr5	64384329	64384627	298	+	1.03516	0.64523	1.38276	0.840823	0.297941	0.53009	0.317339	0.625805	1.83585	1.37703	1.30378	1.55135	1
chr8	65053223	65054772	1549	+	0.946433	2.12926	1.9013	4.34425	1.013	0.795136	1.01549	1.25161	2.3758	2.04954	1.30378	1.04626	1
chr1	184425676	184426684	1008	+	1.06474	1.48403	2.07414	2.24219	0.834235	0.53009	0.317339	0.458924	0.539955	0.288216	0.118526	0.216468	1
chr10	110475199	110475881	682	+	0.680248	0.838799	1.81487	2.94288	1.48971	2.03201	0.825082	0.0834407	0.323973	0.416313	0.41484	0.108234	1
chr3	50300083	50300771	688	+	0.798553	1.35498	2.2902	2.80274	1.60888	1.94366	1.26936	0.333763	0.755937	0.352265	0.296315	0.36078	1
chr14	16235567	16237976	2409	+	0.857705	1.74212	1.72845	6.02589	1.07259	1.06018	0.126936	0.333763	0.107991	0.448337	0.533366	0.252546	1
chr14	76697963	76699676	1713	+	1.00558	1.54855	2.07414	4.20411	1.25135	1.32523	0.761614	0.917848	0.863928	1.08882	0.533366	0.685482	1
chr1	172741366	172742625	1259	+	1.06474	1.74212	1.68524	1.82178	0.297941	0.353394	0.444275	0.375483	0	0.448337	0.237052	0.216468	1
chr10	21376046	21376963	917	+	1.06474	1.74212	1.33955	1.1211	1.013	1.50192	0.571211	0.959568	1.61987	2.17764	2.31125	3.17486	1
chr3	134364253	134365077	824	+	1.06474	1.48403	1.25313	2.38233	0.834235	1.23688	0.317339	0.166881	0.215982	0.0960722	0.355577	0.216468	1
chr10	95909075	95910023	948	+	0.857705	1.74212	1.94451	1.54151	1.37053	0.883484	0.761614	0.458924	1.07991	0.512385	0.355577	0.685482	1
chr12	82157843	82158287	444	+	1.12389	1.35498	1.20992	2.24219	0.357529	0.353394	0.317339	0.542365	2.05183	1.47311	1.24452	2.70585	1
chrX	136172085	136172703	618	+	0.798553	1.29046	1.55561	3.7837	2.56229	0.795136	0.634679	1.00129	0.971919	0.640481	1.18526	2.23684	1
chr2	85098546	85099076	530	+	0.916857	1.03237	1.1667	2.80274	2.14518	1.41357	1.7771	0.500644	0.647946	1.12084	0.711155	1.1545	1
chr14	122070268	122070834	566	+	0.798553	0.774276	1.59882	1.40137	1.90682	1.76697	1.01549	0.542365	0.539955	0.640481	0.355577	0.36078	1
chr2	136830545	136831596	1051	+	1.00558	1.16141	2.03093	3.22315	1.07259	1.67862	0.571211	0.584085	1.07991	0.480361	0.592629	0.469014	1
chr4	35242968	35243617	649	+	0.916857	1.54855	2.07414	4.06398	0.774647	0.353394	0.761614	0.166881	0.539955	0.224168	0.177789	0.288624	1
chr19	51150930	51151730	800	+	1.00558	1.29046	1.72845	2.10206	0.238353	0.265045	0.253871	0.208602	0	0.256192	0.296315	0.216468	1
chr3	81026998	81027886	888	+	0.828129	1.16141	1.9013	1.1211	1.13218	1.59027	1.33283	0.292043	0.323973	0.736553	1.06673	0.829794	1
chr2	73540148	73541341	1193	+	0.916857	1.03237	1.98772	3.36329	1.43012	1.23688	1.5867	0.959568	1.07991	1.15287	0.592629	1.37096	1
chr3	66064565	66065603	1038	+	0.946433	1.74212	1.64203	3.36329	1.37053	1.23688	0.825082	0.375483	0.647946	0.640481	0.296315	0.54117	1
chr1	29226776	29227889	1113	+	1.09431	2.00021	1.72845	2.80274	0.834235	0.706787	0.952018	0.125161	0.215982	0.256192	0.0592629	0.18039	1
chr6	122293284	122293876	592	+	1.06474	1.35498	1.25313	1.68165	1.013	1.94366	0.317339	0.792687	0.539955	0.576433	0.474103	0.649404	1
chr6	92712421	92713702	1281	+	0.739401	1.54855	2.33341	1.26123	0.536294	1.32523	0.825082	0.417204	0.755937	0.864649	0.474103	0.432936	1
chr11	91387043	91387964	921	+	1.27177	2.38735	1.51239	2.24219	1.013	0.0883484	0.317339	0.125161	0.215982	0.192144	0.355577	0	1
chr2	122825523	122826097	574	+	1.24219	1.48403	1.72845	2.24219	1.31094	2.03201	1.33283	0.292043	0.107991	0.448337	0.651892	0.469014	1
chr12	60568236	60568826	590	+	0.976009	0.967845	1.72845	2.38233	0.536294	0.265045	0.317339	0.0417204	0.107991	0.0960722	0.237052	0.108234	1
chr17	60697875	60698750	875	+	0.798553	1.22594	2.11735	1.26123	1.013	0.971832	0.253871	0.125161	0.323973	0.192144	0.296315	0.072156	1
chr6	52530528	52531257	729	+	0.946433	1.61308	1.59882	2.38233	0.893824	1.32523	0.0634679	1.20989	1.51187	1.15287	0.948206	1.76782	1
chr18	61683682	61684360	678	+	1.09431	1.6776	1.51239	1.96192	0.595882	0.53009	0.571211	1.12645	0.323973	1.63323	1.36305	1.1545	1
chr3	149476961	149477422	461	+	1.18304	1.87117	1.20992	4.06398	0.834235	0.795136	0.634679	0.166881	0.431964	0.352265	0.355577	0.36078	1
chr5	46088611	46089328	717	+	1.15346	1.16141	1.64203	0.420411	0.595882	0.883484	0.126936	0.292043	0.215982	0.256192	0.177789	0.18039	1
chr1	69715249	69715780	531	+	1.00558	1.16141	1.1667	1.54151	0.476706	1.23688	0.634679	0.292043	0.107991	0.672505	0.296315	0.36078	1
chr1	71271890	71272941	1051	+	0.976009	1.61308	2.37662	3.22315	1.07259	1.06018	1.26936	0.292043	0.647946	0.672505	0.474103	0.577248	1
chr4	52328965	52329630	665	+	0.857705	1.80664	1.85809	1.82178	1.013	1.23688	0.317339	0.333763	0.647946	0.544409	0.296315	0.144312	1
chr16	80604510	80605474	964	+	1.50838	2.00021	1.98772	3.7837	1.43012	0.353394	0.253871	0.0834407	0.323973	0.128096	0.533366	0.072156	1
chr5	96658140	96659389	1249	+	1.18304	1.61308	2.03093	2.6626	0.297941	0.618439	0.952018	0.292043	0.215982	0.448337	0.474103	0.469014	1
chr8	44607630	44608303	673	+	1.27177	1.61308	1.72845	2.94288	1.60888	1.41357	0.634679	1.66881	1.29589	0.896673	0.355577	0.505092	1
chr5	79186307	79187007	700	+	0.857705	1.09689	1.59882	2.10206	0.655471	0.971832	0.253871	0.0417204	0.431964	0.16012	0.355577	0.396858	1
chr6	12608310	12609084	774	+	0.768977	1.09689	2.16056	1.96192	0.536294	1.23688	0.444275	0.417204	2.15982	0.800601	1.00747	0.974106	1
chr8	115804980	115805780	800	+	0.916857	1.22594	1.68524	4.06398	2.32394	0.176697	1.07895	0.125161	0.107991	0.288216	0.296315	0.18039	1
chrX	98928962	98930452	1490	+	1.09431	1.87117	1.20992	5.32521	1.13218	1.85532	0.571211	0.333763	0.539955	0.448337	0.474103	0.432936	1
chr11	118741709	118742626	917	+	1.00558	2.70997	1.51239	2.24219	0.595882	0.53009	0.190404	0.125161	0.863928	0.608457	0.711155	0.324702	1
chr13	63082499	63083329	830	+	1.00558	1.16141	1.38276	0.98096	0.0595883	0	0.317339	1.79398	1.72786	2.20966	2.13346	2.30899	1
chr11	70919316	70919873	557	+	0.916857	1.54855	1.68524	1.1211	0.417118	0.795136	0.0634679	1.00129	0.647946	0.576433	0.41484	0.324702	1
chr11	43085891	43086921	1030	+	0.768977	1.35498	1.9013	1.68165	0.834235	0.883484	0.571211	0.667526	0.215982	0.320241	0.0592629	0.18039	1
chr9	29207527	29208966	1439	+	0.739401	2.70997	1.64203	3.92384	1.31094	1.06018	0.0634679	0.375483	0.107991	0.288216	0.177789	0.144312	1
chrX	111516162	111517393	1231	+	1.15346	1.03237	1.9013	3.7837	0.715059	1.06018	0.634679	0.667526	0.971919	0.224168	0.533366	0.469014	1
chr6	55920937	55921665	728	+	0.857705	1.03237	1.59882	1.1211	0	0.0883484	0.190404	0.375483	0.323973	0.480361	0.0592629	0.144312	1
chr1	147526877	147527446	569	+	0.916857	1.09689	1.59882	1.40137	0.357529	0.441742	0.380807	0.166881	0	0.0320241	0.296315	0.144312	1
chr13	79433895	79434244	349	+	1.09431	1.80664	2.16056	3.36329	1.48971	1.67862	0.507743	0.333763	0.971919	0.288216	0.41484	0.18039	1
chr2	73125152	73126094	942	+	0.976009	1.93569	1.38276	1.26123	0.655471	0.53009	0.380807	0.417204	0.107991	0.288216	0.888944	0.252546	1
chr1	54263595	54264312	717	+	1.03516	1.22594	1.46918	1.40137	0.834235	0.706787	0.444275	0.458924	0.215982	0.192144	0.829681	0.685482	1
chr12	86977228	86978305	1077	+	0.798553	1.16141	1.72845	0.98096	0.774647	0.176697	0.698146	0.834407	2.26781	1.88942	1.30378	1.94821	1
chr2	76148197	76148623	426	+	0.887281	0.774276	1.42597	1.54151	1.07259	0.53009	0.444275	0.292043	0.323973	0.224168	0.0592629	0.324702	1
chr7	51142110	51142896	786	+	0.798553	1.48403	1.85809	2.10206	0.178765	0.441742	0.380807	0.292043	0.323973	0.416313	0.355577	0.072156	1
chr7	61263853	61265026	1173	+	0.709825	1.29046	2.16056	1.96192	0.953412	0.706787	0.190404	0.166881	0.431964	0.16012	0.533366	0.144312	1
chr14	101210421	101211325	904	+	0.768977	2.06474	1.55561	3.64356	1.31094	1.14853	0.444275	0.0417204	0.323973	0.192144	0.355577	0.396858	1
chrX	44991663	44992333	670	+	0.857705	1.41951	1.68524	1.40137	1.13218	0.706787	0.317339	0.250322	0	0.16012	0.0592629	0.072156	1
chr2	134183064	134183942	878	+	1.39007	1.6776	1.59882	2.38233	0.893824	0.353394	0.380807	0.0834407	0.215982	0.320241	0.237052	0.072156	1
chr1	70838276	70840169	1893	+	1.33092	3.0971	2.03093	3.7837	1.54929	1.14853	0.253871	1.04301	1.07991	0.640481	0.948206	0.974106	1
chr14	105896860	105898026	1166	+	1.24219	2.38735	2.20378	3.50343	3.81365	2.38541	2.03097	2.29462	0.863928	1.15287	1.42231	1.4792	1
chr1	107476812	107478166	1354	+	1.50838	2.06474	2.59268	3.08302	0.774647	0.618439	0.698146	0.375483	0.431964	0.768577	0.41484	0.36078	1
chr9	120127018	120128236	1218	+	0.887281	1.03237	1.20992	1.68165	2.32394	2.5621	2.15791	1.29333	0.431964	1.08882	1.36305	1.22665	1
chr16	85145632	85147664	2032	+	1.33092	2.96806	2.85194	1.40137	0.715059	0	0.190404	0.0417204	0.323973	0.544409	0.118526	0.432936	1
chr10	54022266	54022936	670	+	0.946433	2.25831	1.9013	2.52247	0.536294	0.706787	0.571211	0.208602	0.323973	0.608457	0.296315	0.144312	1
chr2	167001131	167001680	549	+	0.768977	1.03237	1.51239	3.50343	1.013	0.441742	0.571211	0.667526	0.647946	0.512385	0.592629	0.469014	1
chr16	76451744	76452153	409	+	1.18304	1.41951	0.864226	3.64356	0.595882	0.883484	0.761614	0.292043	0.755937	0.608457	0.474103	0.649404	1
chr14	120473542	120474172	630	+	1.21262	2.00021	1.1667	1.54151	1.90682	1.76697	0.761614	0.458924	0.323973	0.384289	0.296315	0.469014	1
chr16	73379916	73380658	742	+	1.00558	1.35498	1.64203	3.7837	0.893824	0.883484	0.952018	0.500644	0.647946	0.320241	0.355577	0.252546	1
chr19	46724390	46725310	920	+	1.00558	1.29046	1.68524	3.50343	0.893824	1.41357	0.317339	1.87742	0.647946	1.44108	0.888944	1.26273	1
chr8	16987369	16987811	442	+	1.12389	1.48403	1.68524	1.40137	0.476706	0.618439	0.317339	0.250322	0.755937	0.16012	0.118526	0.252546	1
chr2	134588476	134589874	1398	+	1.03516	2.38735	1.59882	2.6626	0.536294	0.618439	0.253871	0.333763	0.431964	0.256192	0.770418	0.288624	1
chr2	99815672	99816376	704	+	1.03516	1.41951	1.46918	2.94288	0.119177	0.618439	0.507743	0.292043	0.323973	0.320241	0.237052	0.54117	1
chr8	104806956	104807576	620	+	1.21262	1.29046	1.12349	2.24219	0.417118	0.353394	0.507743	0.125161	0.215982	0.288216	0.118526	0.324702	1
chr17	38116306	38117855	1549	+	0.798553	1.93569	2.07414	3.50343	1.07259	1.23688	0.507743	0.0417204	0.431964	0.224168	0.118526	0.108234	1
chr14	47567872	47569330	1458	+	1.68583	2.00021	2.54947	4.20411	3.09859	3.00385	1.65016	1.50193	0.539955	1.15287	1.36305	2.52546	1
chr9	34446345	34447978	1633	+	1.3605	2.45187	2.72231	3.64356	0.655471	0.706787	0.88855	0.250322	0.107991	0.288216	0.355577	0.324702	1
chr5	107195187	107196222	1035	+	0.798553	0.967845	1.64203	1.40137	1.96641	1.14853	0.253871	1.08473	0.863928	1.24894	0.829681	0.90195	1
chr14	103912627	103913557	930	+	1.00558	1.93569	1.51239	2.94288	1.31094	1.67862	0.698146	0.250322	0.107991	0.192144	0.355577	0.144312	1
chr9	93185698	93186505	807	+	0.976009	1.93569	1.64203	2.52247	1.13218	0.795136	0.253871	0.208602	0.107991	0.320241	0.355577	0.144312	1
chr18	19359810	19360471	661	+	1.18304	1.54855	1.51239	1.26123	0.715059	0.706787	0.126936	0.250322	0.323973	0.192144	0.177789	0.18039	1
chr6	46937213	46937977	764	+	0.887281	1.48403	1.94451	2.80274	0.417118	0.265045	0.380807	0.0834407	0.215982	0.224168	0.770418	0.18039	1
chr9	8825569	8827138	1569	+	1.12389	2.64544	1.94451	3.08302	1.31094	0.618439	0.253871	0.458924	0.323973	0.0960722	0.237052	0.144312	1
chr3	109104577	109105748	1171	+	1.27177	1.29046	1.59882	2.24219	0.893824	0.971832	0.698146	0.166881	0.107991	0.224168	0.0592629	0.216468	1
chr4	71381132	71381759	627	+	0.680248	2.06474	1.85809	1.96192	0.595882	0.441742	0.317339	0.417204	0.863928	0.448337	0.237052	0.252546	1
chr6	91798146	91798511	365	+	1.06474	0.64523	1.12349	1.54151	0.774647	0.353394	0.507743	0.542365	0.323973	0.480361	0.177789	0.288624	1
chr18	69124943	69125291	348	+	0.916857	0.64523	1.68524	1.26123	0.953412	1.41357	1.07895	0.250322	0.431964	0.704529	0.296315	0.577248	1
chr9	71157774	71159001	1227	+	1.00558	2.06474	2.11735	2.24219	1.72806	0.795136	0.88855	0.959568	0.863928	1.44108	1.65936	1.69567	1
chr12	5808091	5808514	423	+	0.828129	0.967845	1.64203	1.96192	0.715059	0.441742	0.634679	1.50193	0.539955	1.47311	1.00747	1.33489	1
chr4	80974803	80975881	1078	+	0.709825	1.35498	1.9013	2.38233	0.476706	1.06018	0.253871	0.125161	0.431964	0.352265	0.41484	0.252546	1
chr14	99599941	99600506	565	+	0.857705	0.709753	1.72845	1.82178	0.834235	0.971832	0.507743	0.208602	0.647946	0.384289	0.355577	0.108234	1
chr18	43887692	43888505	813	+	0.768977	0.967845	1.72845	2.94288	0.774647	1.41357	0.444275	0.0417204	0	0.448337	0.296315	0.18039	1
chr2	60751253	60752255	1002	+	1.12389	2.45187	1.72845	1.26123	0.595882	0.176697	0.126936	0.333763	0.647946	1.08882	0.829681	0.505092	1
chr8	15105584	15106493	909	+	0.976009	1.93569	2.03093	3.22315	1.25135	0.53009	0.317339	1.04301	0.755937	0.480361	0.41484	0.324702	1
chr9	3020321	3020600	279	+	1.83371	2.19378	2.07414	2.10206	1.37053	1.94366	1.45976	0.667526	1.83585	1.37703	2.01494	0.649404	1
chr12	25303425	25303888	463	+	0.976009	1.16141	1.77166	2.38233	0.297941	0.353394	0.634679	0.584085	0.323973	0.512385	0.474103	0.324702	1
chr10	125061650	125062159	509	+	1.00558	1.22594	1.20992	2.10206	0.774647	0.971832	0.317339	0.792687	0.215982	0.320241	0.177789	0.432936	1
chr9	38796362	38796865	503	+	1.03516	1.22594	1.25313	1.40137	0.595882	0.265045	0.317339	0.125161	0.107991	0.256192	0.237052	0.324702	1
chr8	59661987	59662706	719	+	1.09431	1.41951	1.1667	0.98096	0.297941	0.441742	0.571211	0.166881	0	0.256192	0.0592629	0.144312	1
chr6	23000330	23000886	556	+	1.09431	1.61308	1.38276	2.10206	0.595882	0.706787	0.634679	0.292043	0.539955	0.480361	0.118526	0.18039	1
chrX	8145210	8146575	1365	+	1.27177	1.74212	2.03093	3.64356	3.33694	3.00385	1.71363	2.29462	0.647946	1.21691	1.06673	1.37096	1
chr15	41920192	41922089	1897	+	0.857705	2.06474	2.16056	3.64356	0.715059	0.618439	0.571211	0.375483	0.539955	0.512385	0.355577	0.613326	1
chr2	171493043	171493724	681	+	0.976009	1.80664	1.25313	1.26123	1.07259	0.53009	0.444275	0.417204	1.1879	0.608457	0.296315	0.432936	1
chr1	115979768	115980738	970	+	1.00558	1.03237	1.38276	2.94288	0.536294	0.53009	0.952018	0.0417204	0	0.192144	0.355577	0.216468	1
chr1	70529027	70529692	665	+	1.03516	1.22594	1.46918	0.98096	0.536294	1.67862	0.825082	0.417204	0.215982	0.320241	0.177789	0.252546	1
chrX	133638634	133639988	1354	+	1.09431	2.58092	1.51239	1.82178	1.43012	0.353394	0.253871	0.292043	0	0.288216	0.41484	0.108234	1
chrX	127445499	127446362	863	+	1.30134	1.80664	1.51239	1.96192	0.774647	0.706787	0.126936	0.292043	0.323973	0.16012	0.474103	0.036078	1
chr11	118975487	118976106	619	+	0.828129	1.22594	1.46918	1.96192	1.78765	1.23688	1.45976	0.584085	0.971919	1.05679	1.00747	1.22665	1
chr15	28789968	28791161	1193	+	1.27177	2.45187	2.24699	3.08302	0.595882	0.176697	0.317339	0.0834407	0.215982	0.352265	0.118526	0.252546	1
chrX	146285105	146286270	1165	+	1.09431	1.74212	2.16056	2.38233	1.37053	0.618439	0.444275	0.125161	0.755937	0.288216	0.0592629	0.036078	1
chr1	106687748	106688549	801	+	0.916857	1.29046	1.25313	1.26123	2.14518	1.94366	1.84057	0.834407	0.863928	0.480361	0.770418	0.649404	1
chr11	63169205	63169902	697	+	0.857705	1.54855	1.42597	2.10206	1.013	0.618439	1.26936	0.333763	1.1879	1.37703	1.00747	1.51528	1
chr13	101606222	101607041	819	+	0.887281	1.16141	2.11735	1.1211	0.774647	0.618439	0.380807	0.208602	0.215982	0.384289	0.296315	0.216468	1
chrX	94129867	94131164	1297	+	1.30134	2.64544	1.29634	2.24219	0.536294	0.795136	0.380807	1.25161	0.431964	0.896673	1.30378	1.65959	1
chr16	15877992	15878873	881	+	1.03516	1.93569	1.29634	2.6626	1.13218	0.795136	1.01549	0.417204	0.539955	0.576433	0.41484	0.505092	1
chrX	67478743	67479739	996	+	1.03516	2.12926	1.68524	2.38233	1.60888	1.06018	0.571211	0.0834407	0.539955	0.192144	0.118526	0.108234	1
chr4	97165422	97167002	1580	+	0.768977	1.35498	3.02479	2.94288	1.25135	1.06018	0.571211	0.458924	0.107991	0.224168	0.177789	0.18039	1
chr10	71118860	71119612	752	+	1.24219	1.09689	0.950648	2.94288	1.84724	1.94366	0.825082	0.625805	1.29589	1.24894	0.948206	1.22665	1
chr6	37698460	37700084	1624	+	0.976009	2.12926	2.50625	3.08302	0.953412	0.265045	1.33283	2.0443	1.61987	2.11359	2.96315	2.74193	1
chr1	52136912	52137666	754	+	0.916857	1.80664	1.9013	3.92384	0.536294	1.06018	0	1.79398	2.69978	1.37703	1.24452	1.08234	1
chr16	69680303	69681261	958	+	1.27177	1.80664	1.94451	4.34425	1.13218	0.618439	0.571211	0.208602	0.107991	0.0960722	0.355577	0.072156	1
chr9	41899815	41901110	1295	+	1.3605	2.77449	2.72231	4.76466	1.60888	1.23688	0.825082	1.29333	1.51187	1.08882	0.355577	1.04626	1
chr2	49912405	49913683	1278	+	0.768977	1.35498	1.72845	1.26123	0.715059	0.353394	0.380807	0.0834407	0.215982	0.224168	0.41484	0.469014	1
chr11	59293457	59294513	1056	+	1.12389	1.16141	1.46918	1.96192	1.07259	0.618439	0.317339	2.2529	1.94384	1.79335	1.00747	1.69567	1
chr2	131174236	131175155	919	+	1.39007	2.25831	1.55561	2.52247	1.25135	0.971832	1.20589	1.41849	0.971919	1.79335	0.592629	1.08234	1
chr3	64256411	64257286	875	+	1.15346	0.903322	1.59882	2.10206	0.536294	0.795136	0.761614	1.25161	0.755937	0.448337	0.533366	1.19057	1
chr10	23201661	23202515	854	+	0.768977	1.61308	1.72845	0.98096	1.25135	0.971832	1.7771	0.584085	0.215982	0.192144	0.41484	0.144312	1
chr13	17960747	17962057	1310	+	0.59152	2.19378	2.46304	3.22315	1.48971	1.14853	0.698146	0.500644	1.07991	1.34501	0.651892	1.29881	1
chr9	122088456	122089392	936	+	1.00558	2.45187	1.42597	1.82178	0.357529	0.706787	0.380807	0.584085	1.1879	0.512385	0.711155	1.08234	1
chr3	37613506	37614589	1083	+	1.41965	1.74212	2.20378	3.50343	1.13218	0.53009	0.507743	1.16817	1.1879	1.15287	1.6001	3.46349	1
chrX	135860324	135860968	644	+	0.946433	1.48403	1.46918	1.26123	0.953412	0.265045	0.253871	0.584085	0.215982	0.16012	0.296315	0.252546	1
chr9	43717343	43717876	533	+	1.24219	2.00021	1.1667	1.26123	0.893824	0.441742	0.126936	0.792687	0.647946	0.288216	0.41484	0.288624	1
chr13	9978229	9978786	557	+	1.3605	1.48403	1.64203	2.52247	0.536294	1.14853	0.380807	0.458924	0.107991	0.416313	0.237052	0.18039	1
chr1	193433192	193433967	775	+	1.33092	1.41951	0.993859	1.68165	1.19176	0.971832	0.634679	0.292043	0.323973	0.480361	0.474103	0.108234	1
chr18	51819127	51820072	945	+	1.65626	1.80664	1.72845	3.64356	0.715059	0.53009	0.444275	0.208602	0.215982	0.224168	0.0592629	0.108234	1
chr5	61391785	61392729	944	+	1.06474	1.35498	1.33955	1.68165	0.953412	0.0883484	0.380807	0.208602	0.107991	0.288216	0.0592629	0.288624	1
chr5	96022172	96023414	1242	+	1.27177	1.93569	2.93837	2.80274	1.13218	0.706787	0.507743	0.375483	0.215982	0.0320241	0.355577	0.252546	1
chr1	189153850	189154976	1126	+	1.39007	2.06474	2.07414	2.94288	2.026	1.32523	1.14242	0.417204	0.107991	0.320241	0.41484	0.18039	1
chr10	45984680	45985103	423	+	1.00558	1.09689	1.38276	2.24219	1.43012	2.20871	0.88855	0.208602	0.539955	0.0640481	0.41484	0.144312	1
chr3	141012803	141014025	1222	+	1.68583	2.32283	2.72231	3.50343	1.43012	0.706787	1.65016	0.0834407	0.215982	0.288216	0.237052	0.108234	1
chr9	55412804	55413610	806	+	0.768977	0.838799	1.64203	0.700685	1.013	0.971832	0.88855	1.91914	0.971919	1.31299	0.829681	1.98429	1
chr17	17493060	17493587	527	+	0.739401	1.09689	1.68524	1.40137	1.013	0.883484	0.0634679	1.46021	1.29589	1.12084	0.474103	0.649404	1
chr3	136383024	136384052	1028	+	1.00558	1.61308	1.42597	2.24219	0.595882	0.0883484	0.507743	0	0.647946	0.288216	0.237052	0.108234	1
chr9	41530081	41530670	589	+	0.768977	1.35498	1.81487	0.840823	0.953412	1.06018	0.253871	0.208602	0.323973	0.256192	0.41484	0.18039	1
chr17	61526755	61527387	632	+	1.09431	1.22594	1.33955	2.6626	0.715059	0.353394	0.444275	0.292043	0.539955	0.0640481	0.592629	0.324702	1
chr4	58934721	58935674	953	+	1.03516	1.22594	0.864226	3.08302	2.56229	2.82715	1.14242	0.709246	1.07991	1.34501	1.126	2.34507	1
chr3	135402059	135402959	900	+	1.15346	1.09689	2.41983	1.1211	1.66847	1.50192	0.952018	0.959568	1.29589	2.11359	1.71862	2.70585	1
chr8	45507358	45508386	1028	+	0.916857	1.22594	1.72845	1.40137	1.72806	1.23688	1.71363	0.166881	0.323973	0.448337	0.355577	0.432936	1
chr4	131023002	131024489	1487	+	0.916857	2.70997	2.46304	1.82178	0.536294	0.53009	0.317339	0.542365	1.1879	0.928697	0.474103	0.649404	1
chr1	163366199	163366519	320	+	0.976009	0.838799	1.12349	2.10206	0.655471	0.971832	1.26936	0.166881	0.215982	0.384289	0.118526	0.324702	1
chr8	62378297	62379230	933	+	1.12389	1.87117	1.59882	1.96192	0.893824	1.06018	0.317339	0.250322	0.215982	0.192144	0.296315	0.144312	1
chrX	49042787	49043299	512	+	0.976009	1.35498	1.42597	2.52247	0.476706	0.53009	0.126936	0.208602	0	0.384289	0.296315	0.072156	1
chr12	106558102	106559342	1240	+	1.80414	2.45187	1.38276	0.98096	0.238353	0.353394	0.126936	1.96086	1.29589	1.63323	1.48157	2.38115	1
chr16	73963970	73965814	1844	+	1.44923	3.03258	2.54947	2.38233	0.893824	0.441742	0.0634679	0.292043	0.647946	0.384289	0.41484	0.072156	1
chr7	119121888	119122773	885	+	0.798553	1.6776	1.85809	1.96192	0.357529	0.176697	0.253871	0.292043	0.323973	0.352265	0.41484	0.036078	1
chr2	52797166	52797651	485	+	0.739401	0.903322	1.68524	2.80274	0.953412	0.265045	0.571211	0.417204	0.971919	0.416313	0.533366	0.72156	1
chr3	86960387	86962015	1628	+	0.887281	1.87117	2.50625	1.54151	1.19176	1.41357	0.698146	0.917848	1.61987	2.14561	0.829681	1.69567	1
chr14	74452770	74453701	931	+	0.59152	1.16141	2.11735	1.40137	0.893824	0.441742	0.317339	0.292043	0.107991	0.192144	0.237052	0.072156	1
chr15	60669143	60670176	1033	+	1.12389	1.6776	1.72845	4.9048	1.19176	0.441742	0.253871	0.417204	0.215982	0.384289	0.41484	0.324702	1
chr13	117312480	117313154	674	+	0.976009	1.09689	1.68524	3.50343	1.54929	0.971832	1.9675	0.458924	0.431964	1.08882	0.888944	0.54117	1
chr13	62991077	62991387	310	+	1.12389	1.48403	1.33955	2.10206	0.357529	0.176697	0.0634679	0.125161	0.539955	0.384289	0.296315	0.18039	1
chr14	10820285	10820858	573	+	0.739401	0.838799	1.64203	2.94288	0.953412	0.353394	0.126936	0.166881	0.215982	0.384289	0.177789	0.252546	1
chrX	139406785	139408098	1313	+	0.680248	1.16141	3.11121	2.38233	0.774647	0.618439	0.380807	0.166881	0.647946	0.16012	0.237052	0.144312	1
chr10	17023649	17025210	1561	+	1.56753	1.87117	2.72231	2.94288	1.66847	1.06018	2.41178	0.458924	1.07991	0.320241	0.177789	0.396858	1
chr14	66542146	66542909	763	+	1.33092	1.41951	1.46918	0.98096	0.893824	0.176697	0.317339	0.0834407	0	0.16012	0.237052	0.144312	1
chr2	96503196	96503584	388	+	1.09431	1.80664	1.81487	1.54151	0.893824	0.618439	0.380807	0.0834407	0.107991	0.224168	0.177789	0.216468	1
chr10	96924229	96925138	909	+	1.3605	2.38735	1.1667	2.6626	1.013	1.06018	0.253871	0.584085	0.323973	0.448337	0.474103	0.252546	1
chr3	81323096	81324032	936	+	1.71541	2.25831	1.03707	1.26123	0.893824	0.706787	1.33283	0.166881	0	0.192144	0.296315	0.18039	1
chr6	33991190	33992124	934	+	0.887281	2.58092	1.51239	2.38233	0.774647	0.53009	0.507743	1.96086	1.1879	1.53715	1.00747	2.02037	1
chr7	128476125	128477209	1084	+	0.768977	2.06474	1.77166	3.50343	1.19176	0.618439	0.88855	1.04301	1.72786	1.66525	1.71862	3.13879	1
chr8	84781726	84782528	802	+	1.12389	2.06474	1.08028	1.96192	1.013	0.265045	0.253871	0.792687	0.647946	0.448337	0.770418	0.613326	1
chrX	66560129	66561109	980	+	1.15346	2.64544	2.54947	5.04494	0.893824	0.441742	0.190404	0.542365	1.29589	0.832625	0.474103	0.432936	1
chr1	67855077	67856427	1350	+	1.3605	2.00021	2.33341	2.6626	0.357529	0.0883484	1.07895	0.250322	0.215982	0.352265	0.177789	0.144312	1
chr16	68244557	68245947	1390	+	1.24219	1.74212	1.59882	1.68165	1.37053	1.41357	0.571211	0.125161	0	0.416313	0.237052	0.18039	1
chr4	28684110	28684992	882	+	0.798553	1.80664	1.85809	3.36329	0.834235	0.971832	0.634679	0.375483	0	0.16012	0.237052	0	1
chrX	56390050	56391309	1259	+	0.946433	1.16141	2.33341	1.54151	0.834235	0.618439	0.761614	0.166881	0.215982	0.16012	0.355577	0.108234	1
chr13	96527654	96528677	1023	+	1.3605	1.29046	1.77166	2.94288	0.536294	1.76697	0.253871	1.66881	1.07991	1.44108	1.24452	1.19057	1
chr8	84501193	84502732	1539	+	1.00558	1.74212	1.33955	1.26123	1.19176	0.0883484	1.07895	1.00129	1.29589	2.59395	1.71862	3.9325	1
chr2	131770261	131772056	1795	+	1.24219	4.25852	2.63589	2.38233	0.834235	1.32523	1.14242	0.876128	2.26781	1.95347	2.42978	1.76782	1
chr1	141647224	141648660	1436	+	0.916857	2.00021	1.46918	2.94288	1.07259	0.53009	0.571211	0.0417204	0.323973	0.16012	0.177789	0.216468	1
chr7	144470195	144471326	1131	+	1.18304	1.41951	1.77166	3.64356	2.86024	1.85532	1.5867	1.20989	0.863928	1.82537	1.42231	1.91213	1
chr3	62602526	62602905	379	+	1.21262	0.516184	2.11735	1.26123	0.953412	0.618439	1.20589	1.08473	1.1879	0.416313	0.948206	1.29881	1
chr18	30648285	30649231	946	+	1.33092	2.06474	1.38276	0.560548	0.297941	0.353394	0.317339	0.333763	0.107991	0.224168	0.41484	0.18039	1
chr17	51180579	51181058	479	+	1.18304	1.80664	1.77166	2.6626	1.13218	1.67862	1.14242	1.12645	0.539955	0.608457	0.296315	0.685482	1
chr17	82437216	82438125	909	+	0.887281	0.838799	1.85809	1.68165	1.43012	1.32523	0.380807	0.292043	1.1879	0.544409	0.296315	0.54117	1
chr2	124920681	124921774	1093	+	0.798553	0.580707	1.85809	3.92384	1.90682	2.03201	1.01549	0.375483	1.07991	0.416313	0.592629	0.72156	1
chr13	84376801	84377578	777	+	0.976009	2.25831	1.20992	2.6626	0.893824	1.32523	0.507743	2.0443	0.755937	0.896673	0.533366	0.577248	1
chr16	3236741	3237089	348	+	1.39007	1.74212	1.72845	0.700685	0.476706	0.53009	0.253871	1.20989	1.29589	1.12084	0.474103	0.432936	1
chr13	64098622	64099689	1067	+	0.887281	0.967845	1.38276	2.24219	1.43012	0.971832	0.571211	1.29333	1.1879	1.6012	0.888944	1.37096	1
chr17	41541092	41542386	1294	+	0.916857	2.00021	1.42597	2.94288	1.19176	0.353394	0.571211	0.0834407	0.539955	0.320241	0.296315	0.144312	1
chr10	7857641	7858748	1107	+	1.06474	1.35498	1.59882	2.38233	0.595882	0.53009	0.190404	0.333763	0.431964	0.544409	0.237052	0.469014	1
chrX	127664282	127665727	1445	+	1.06474	1.80664	1.51239	4.06398	0.715059	0.53009	0	0.208602	0.323973	0.0960722	0.177789	0.072156	1
chr13	5830562	5832601	2039	+	1.65626	2.70997	2.6791	3.7837	1.48971	1.59027	1.07895	0.333763	2.15982	2.20966	2.31125	3.2831	1
chr5	134383666	134385389	1723	+	1.53795	2.25831	2.76552	2.24219	0.893824	1.14853	0.317339	1.87742	0.755937	0.832625	0.651892	1.29881	1
chr5	89526300	89527779	1479	+	1.33092	1.35498	1.68524	3.64356	2.68147	2.82715	1.9675	1.79398	1.40388	1.24894	0.474103	0.974106	1
chr4	82327227	82328308	1081	+	1.06474	1.41951	1.46918	1.1211	0.655471	0.795136	0.507743	0.417204	0.647946	0.576433	0.651892	0.613326	1
chr13	20016464	20017070	606	+	1.09431	1.29046	1.42597	2.10206	1.25135	1.32523	0.444275	0.750967	0.971919	0.896673	0.770418	0.793716	1
chr18	76661907	76662548	641	+	1.41965	1.74212	1.20992	1.82178	0.476706	0.618439	0.507743	1.33505	0.863928	0.768577	0.770418	0.505092	1
chr4	104298412	104298931	519	+	0.976009	1.80664	1.33955	2.52247	0.834235	0.53009	0.507743	0.292043	0.647946	0.224168	0.41484	0.144312	1
chr4	152826167	152826731	564	+	1.30134	2.25831	1.08028	0.98096	0.238353	0.353394	0.190404	0.333763	0.539955	0.544409	0.474103	0.469014	1
chr16	57242982	57243949	967	+	1.00558	1.29046	1.25313	1.82178	1.31094	1.67862	0.761614	0.834407	1.07991	1.12084	0.888944	1.19057	1
chrX	109001399	109002055	656	+	0.798553	1.03237	1.85809	2.38233	0.417118	1.59027	0.253871	0.584085	1.1879	0.928697	0.592629	1.08234	1
chr4	87056076	87057287	1211	+	0.887281	2.38735	2.03093	4.06398	1.07259	1.41357	0.952018	0.917848	1.72786	2.49788	1.83715	1.98429	1
chr1	98667642	98668262	620	+	0.828129	1.61308	1.98772	1.68165	0.715059	0.706787	0.126936	0.0834407	0.431964	0.224168	0.237052	0.108234	1
chr2	112254324	112256406	2082	+	0.946433	2.00021	1.64203	2.24219	1.48971	0.441742	1.01549	0.876128	1.1879	2.56192	1.24452	1.98429	1
chr1	145995525	145996235	710	+	1.27177	1.03237	1.81487	1.1211	0.715059	0.353394	0.126936	0.0834407	0.323973	0.0640481	0.296315	0.108234	1
chr14	33494255	33495276	1021	+	1.06474	2.00021	1.42597	1.82178	0.715059	0.706787	1.39629	0.166881	0.863928	0.512385	0.237052	0.577248	1
chr3	132457309	132457836	527	+	1.12389	1.03237	1.08028	1.26123	0.297941	0.706787	0.317339	0.375483	0	0.192144	0.118526	0.072156	1
chr6	125144776	125145977	1201	+	0.739401	0.774276	2.07414	2.24219	3.33694	2.82715	2.66565	0.500644	0.647946	1.31299	1.95568	2.88624	1
chr15	17299157	17299664	507	+	0.857705	1.09689	1.59882	1.68165	0.357529	0.441742	0.571211	0.375483	0	0.224168	0.177789	0.252546	1
chr4	57673410	57674032	622	+	1.65626	1.09689	1.42597	3.7837	1.31094	0.795136	1.07895	1.29333	2.3758	1.98549	1.36305	2.27291	1
chr3	56464770	56465414	644	+	1.00558	2.19378	1.25313	2.52247	0.893824	0.53009	0.88855	0.417204	0.863928	0.384289	0.296315	0.072156	1
chr18	68473657	68474091	434	+	0.768977	1.41951	1.59882	2.6626	2.20477	1.23688	0.634679	0.500644	1.40388	0.864649	0.651892	0.505092	1
chr13	115020012	115021077	1065	+	0.650672	1.93569	1.85809	2.52247	0.715059	0.53009	0.571211	0.542365	1.61987	0.992746	0.651892	1.08234	1
chr7	14438719	14439846	1127	+	0.768977	1.29046	1.77166	1.96192	1.13218	0.795136	0.126936	0.292043	0.755937	0.128096	0.0592629	0.108234	1
chrX	101521909	101522688	779	+	0.857705	0.709753	2.11735	1.68165	1.07259	1.50192	0.825082	0.584085	0.971919	0.672505	0.651892	1.11842	1
chr6	72480165	72480714	549	+	0.828129	2.00021	1.77166	1.96192	0.476706	0.353394	0.952018	0.792687	1.83585	2.20966	2.13346	2.27291	1
chr5	119373861	119374598	737	+	1.15346	1.61308	2.20378	3.22315	0.774647	0.0883484	0.253871	0.625805	0.971919	1.88942	1.42231	2.05645	1
chr1	21460950	21461804	854	+	0.798553	1.16141	1.59882	1.96192	1.43012	0.971832	0.825082	0.584085	0.755937	0.960722	0.237052	0.613326	1
chr7	142426813	142427802	989	+	0.768977	1.29046	1.98772	0.98096	1.013	1.06018	0.634679	0.500644	0.971919	0.832625	0.592629	0.396858	1
chr1	13399201	13400050	849	+	1.06474	1.61308	1.59882	2.10206	1.31094	1.32523	0.698146	0.709246	0.863928	1.24894	1.18526	1.76782	1
chr4	31363455	31363798	343	+	1.12389	1.48403	0.907437	1.1211	0.476706	1.14853	0.380807	0.542365	0.431964	0.448337	0.177789	0.18039	1
chr19	48847330	48848693	1363	+	1.21262	1.48403	2.37662	2.80274	1.37053	0.618439	1.01549	0.417204	0.323973	0.0320241	0.177789	0.324702	1
chr16	25651078	25651905	827	+	1.03516	2.00021	1.94451	2.24219	1.43012	1.85532	0.444275	0.166881	0	0.128096	0.296315	0.072156	1
chr6	137372282	137373132	850	+	0.798553	1.74212	1.81487	1.96192	1.19176	0.53009	0.317339	0.375483	0.107991	0.352265	0.237052	0.216468	1
chr1	94712565	94713690	1125	+	0.946433	1.87117	2.07414	3.08302	1.43012	1.41357	0.761614	0.458924	0.755937	0.224168	0.296315	0.108234	1
chr5	135124811	135125152	341	+	1.06474	0.774276	1.25313	1.68165	0.536294	0.353394	0.444275	1.00129	0.755937	0.928697	0.888944	0.938028	1
chr11	34681624	34682213	589	+	1.77456	1.6776	1.03707	0.700685	0.297941	0.441742	0.317339	0.584085	0.647946	0.928697	0.0592629	0.18039	1
chr14	82781261	82782291	1030	+	1.03516	1.41951	1.94451	3.22315	0.893824	0.176697	0.507743	0.0417204	0.431964	0.0640481	0.355577	0.216468	1
chr4	100522784	100523729	945	+	0.768977	1.6776	1.77166	1.82178	1.13218	0.265045	0.571211	0.709246	0.755937	0.416313	0.533366	0.396858	1
chr1	138813081	138813783	702	+	0.650672	1.87117	2.11735	3.64356	0.953412	0.353394	0.571211	0.333763	0.323973	0.448337	0.355577	0.108234	1
chr16	40507605	40508245	640	+	1.65626	1.87117	1.55561	2.94288	0.595882	0.0883484	0.88855	0.125161	0.215982	0.128096	0.118526	0.216468	1
chr12	64928322	64928721	399	+	0.946433	1.16141	1.72845	0.98096	0.178765	1.06018	0.253871	0.333763	0.539955	0.416313	0.177789	0.613326	1
chr1	150116287	150116930	643	+	0.916857	1.54855	1.72845	1.26123	1.25135	0.441742	0.88855	0.292043	0.323973	0.384289	0.41484	0.757638	1
chr11	33162494	33162819	325	+	1.00558	1.80664	1.29634	1.68165	3.09859	2.12036	2.09444	0.584085	0.647946	0.768577	1.42231	1.69567	1
chrX	168833491	168834029	538	+	1.06474	1.54855	1.1667	1.26123	0.774647	0.883484	0.0634679	0.0417204	0.215982	0.192144	0.118526	0.144312	1
chr18	39548727	39549772	1045	+	0.946433	1.6776	1.68524	2.24219	0.476706	0.53009	0.380807	0.208602	0.647946	0.416313	0.237052	0.288624	1
chrX	64970856	64972214	1358	+	0.798553	2.12926	1.85809	3.36329	0.715059	0.706787	0.507743	0.0417204	0.107991	0.256192	0	0.108234	1
chr1	41274940	41275992	1052	+	0.768977	1.74212	1.9013	3.36329	1.37053	1.59027	1.65016	0.542365	0.863928	0.576433	0.355577	0.505092	1
chr2	118382846	118383736	890	+	1.71541	2.58092	1.55561	0.700685	0.953412	0.53009	0.825082	2.12774	1.51187	0.896673	0.237052	0.90195	1
chr5	49444021	49445307	1286	+	1.30134	1.41951	2.59268	1.82178	0.893824	1.32523	0.761614	0.250322	0.539955	0.0640481	0.118526	0.288624	1
chr9	111287325	111288365	1040	+	0.976009	1.54855	1.94451	2.80274	0.536294	0.971832	0.761614	0.834407	1.07991	0.704529	0.888944	0.613326	1
chr13	29002943	29003816	873	+	1.27177	2.5164	1.42597	2.6626	0.834235	1.41357	0.571211	0.166881	0.215982	0.256192	0.237052	0.252546	1
chr8	39619911	39621054	1143	+	1.24219	1.03237	2.20378	3.22315	1.54929	0.883484	0.507743	0.292043	0.539955	0.384289	0.118526	0.36078	1
chr11	111424313	111424983	670	+	0.828129	1.48403	1.85809	1.40137	0.297941	0.353394	0.317339	0.166881	0	0.192144	0.237052	0.252546	1
chr3	73964323	73964716	393	+	0.976009	1.29046	1.20992	1.40137	0.595882	0.971832	1.07895	0.292043	0.755937	0.16012	0.177789	0.108234	1
chr2	65384247	65384731	484	+	1.03516	0.64523	0.907437	2.6626	1.60888	1.94366	0.571211	0.625805	1.29589	0.736553	0.651892	0.829794	1
chr8	17566450	17567190	740	+	0.857705	1.09689	1.51239	2.94288	1.66847	2.03201	1.07895	0.0834407	0.215982	0.352265	0.177789	0.288624	1
chr11	64272398	64273007	609	+	1.09431	2.38735	1.72845	3.36329	0.953412	0.53009	0.444275	0.250322	0.971919	0.544409	0.592629	0.685482	1
chr2	158327016	158328252	1236	+	1.15346	1.74212	2.07414	3.22315	0.595882	0.883484	0.253871	0.500644	0.539955	0.416313	0.592629	0.469014	1
chr11	39852620	39854244	1624	+	1.44923	2.32283	2.59268	2.38233	0.774647	1.06018	0.507743	0.125161	0.107991	0.256192	0.237052	0.18039	1
chr3	52097616	52098351	735	+	1.09431	1.48403	1.42597	4.48439	1.31094	0.706787	0.190404	0.667526	0.647946	0.992746	0.770418	0.865872	1
chr17	4406639	4407927	1288	+	0.828129	1.16141	2.50625	3.08302	0.655471	0	0.507743	0.500644	0.863928	0.576433	0.118526	0.36078	1
chr10	124756921	124757330	409	+	0.857705	1.80664	2.16056	2.38233	1.25135	0.441742	0.253871	0.166881	0.431964	0.288216	0.237052	0.108234	1
chr10	99268711	99269690	979	+	0.768977	1.48403	1.68524	3.50343	0.715059	1.32523	0.507743	1.79398	1.40388	0.992746	1.30378	1.76782	1
chr1	63468605	63469736	1131	+	0.798553	2.12926	2.03093	3.08302	0.774647	1.32523	0.507743	0.417204	0.647946	0.480361	0.118526	0.324702	1
chr13	62857788	62858813	1025	+	0.828129	1.61308	1.94451	1.40137	1.60888	1.14853	0.634679	2.2529	0.539955	1.21691	1.36305	1.55135	1
chr1	14809231	14810745	1514	+	1.71541	3.0971	3.11121	2.52247	0.715059	0.795136	0.380807	0.458924	0.539955	0.320241	0.177789	0.216468	1
chr7	38187674	38188335	661	+	1.95202	1.54855	2.41983	0.560548	0.0595883	0.265045	0	0.792687	0.323973	0.352265	0.711155	0.216468	1
chr1	175198840	175200128	1288	+	0.946433	1.74212	2.03093	2.94288	0.655471	0.441742	0.380807	0.417204	0.215982	0.256192	0.118526	0.18039	1
chr12	84853848	84855305	1457	+	0.798553	2.19378	1.85809	0.700685	0.297941	0.265045	1.01549	0.166881	0.647946	0.416313	0.474103	0.649404	1
chr8	117265020	117265883	863	+	0.946433	1.54855	1.81487	2.38233	0.893824	0.176697	0	0.542365	0.323973	0.320241	0.474103	0.505092	1
chr3	129254118	129254772	654	+	0.887281	2.5164	1.46918	1.54151	0.834235	0.0883484	0.761614	1.00129	1.29589	1.08882	0.829681	1.11842	1
chr4	147518751	147519376	625	+	1.83371	1.48403	1.9013	1.82178	1.25135	0.883484	0.444275	1.37677	0.971919	0.960722	1.00747	0.793716	1
chr7	141446567	141448006	1439	+	1.68583	2.77449	2.72231	2.80274	5.18418	2.65045	2.41178	1.41849	0.863928	1.40906	1.6001	1.33489	1
chr10	91541742	91542891	1149	+	1.00558	1.48403	1.59882	0.560548	0.297941	0.265045	0.825082	0.125161	0.323973	0.320241	0.592629	0.216468	1
chr3	99031359	99031740	381	+	1.27177	1.35498	1.25313	1.68165	0.655471	1.50192	0.444275	0.0834407	0.215982	0.256192	0.177789	0.216468	1
chrX	13229795	13231688	1893	+	1.44923	2.00021	1.42597	3.7837	2.56229	1.41357	1.26936	1.62709	1.40388	2.14561	2.72609	3.06663	1
chr3	53483472	53484195	723	+	0.709825	0.774276	1.64203	4.06398	0.476706	0.706787	0.317339	1.54365	2.15982	1.6012	1.89641	1.83998	1
chr10	49663649	49665102	1453	+	1.62668	2.58092	1.85809	2.24219	2.20477	0.971832	1.07895	0.292043	0	0.128096	0.41484	0.144312	1
chr14	58140057	58140727	670	+	1.03516	1.16141	1.77166	2.6626	0.893824	1.06018	0.317339	0.125161	0.323973	0.448337	0.355577	0.144312	1
chr1	180387101	180388137	1036	+	1.4788	2.58092	3.068	1.68165	1.37053	1.14853	0.634679	1.08473	1.40388	2.14561	1.18526	2.59762	1
chr16	57310650	57311426	776	+	0.768977	0.838799	1.94451	2.10206	0.536294	0.441742	0.253871	0.792687	0.431964	0.480361	0.474103	0.649404	1
chrX	82895483	82895954	471	+	1.03516	1.80664	1.42597	2.52247	0.417118	1.23688	0.634679	0.333763	0.971919	0.480361	0.355577	0.649404	1
chr19	28986579	28987520	941	+	0.798553	2.06474	2.16056	2.24219	1.19176	1.06018	1.20589	0.542365	0.863928	1.31299	0.948206	1.01018	1
chr11	112262176	112263417	1241	+	1.09431	2.58092	2.33341	3.50343	1.07259	0.353394	1.01549	0.125161	0.431964	0.320241	0.474103	0.18039	1
chr3	133597311	133597619	308	+	1.00558	1.22594	1.51239	3.92384	1.48971	1.76697	1.45976	1.96086	0.971919	1.05679	1.126	1.87606	1
chr9	99690305	99691017	712	+	0.857705	1.22594	1.42597	4.34425	0.953412	0.265045	0.698146	0.959568	1.51187	1.82537	1.83715	1.83998	1
chrX	159200650	159202171	1521	+	0.798553	2.58092	2.59268	3.08302	1.013	0.795136	0.380807	0.166881	0.431964	0.320241	0.177789	0.216468	1
chr3	90526167	90527100	933	+	1.30134	1.87117	1.81487	1.40137	2.20477	1.32523	0.952018	1.46021	1.83585	2.43383	1.95568	4.04074	1
chr1	171546644	171548670	2026	+	1.98159	3.22615	3.67296	3.64356	0.715059	0.53009	0.825082	1.29333	0.323973	0.512385	0.474103	0.36078	1
chr11	37312080	37312954	874	+	1.00558	1.93569	1.81487	1.1211	0.536294	0.176697	0.571211	0.208602	0.539955	0.288216	0.237052	0.18039	1
chr15	39642766	39643468	702	+	1.00558	1.03237	1.68524	2.38233	1.43012	0.618439	0.380807	0.250322	0.215982	0.128096	0.237052	0.072156	1
chrX	13682611	13684037	1426	+	0.887281	1.93569	1.85809	2.94288	0.834235	0.441742	0.190404	0.166881	0.323973	0.256192	0	0.144312	1
chr13	107246796	107247983	1187	+	1.06474	1.03237	2.33341	1.82178	1.19176	0.706787	0.825082	0.834407	0.971919	0.640481	0.829681	0.685482	1
chr14	25665288	25665974	686	+	1.09431	0.774276	1.59882	2.10206	0.297941	0.706787	0.126936	0.792687	1.07991	0.768577	0.533366	0.793716	1
chrX	73814521	73815720	1199	+	1.00558	1.29046	2.11735	2.6626	2.08559	0.706787	0.952018	1.50193	1.29589	0.672505	0.888944	1.04626	1
chr14	65623584	65624951	1367	+	1.27177	2.96806	2.2902	3.22315	1.25135	0.441742	1.14242	2.62838	1.72786	1.98549	3.02241	4.2572	1
chr11	16903959	16905501	1542	+	1.21262	1.41951	2.16056	3.92384	1.13218	0.795136	0.761614	0.375483	0.647946	0.896673	0.355577	0.396858	1
chr15	57374199	57375439	1240	+	0.946433	1.93569	1.81487	2.24219	0.536294	0.441742	0.253871	0.0417204	0.323973	0.0640481	0.41484	0.288624	1
chr8	103588157	103589348	1191	+	0.857705	1.61308	2.46304	2.38233	1.13218	0.441742	0.317339	1.25161	1.61987	1.12084	0.651892	1.1545	1
chr2	22704495	22705310	815	+	0.739401	2.5164	2.24699	2.52247	0.953412	0.706787	0.380807	0.500644	0.539955	0.608457	0.41484	0.432936	1
chr14	54573923	54575057	1134	+	1.56753	1.6776	2.37662	1.96192	0.834235	0.441742	0.317339	1.25161	0.971919	1.37703	1.18526	1.29881	1
chr14	100029490	100030171	681	+	1.00558	1.22594	2.16056	0.98096	0.297941	0.53009	0.444275	0.250322	0.647946	0.480361	0.474103	0.324702	1
chrX	36795271	36795701	430	+	1.12389	1.41951	1.68524	1.54151	1.60888	1.76697	0.571211	2.12774	1.72786	1.66525	1.71862	2.63369	1
chr16	37326221	37327135	914	+	1.21262	1.80664	2.63589	1.1211	0.595882	0.971832	0.952018	0.333763	0.215982	0.0640481	0	0.252546	1
chr4	83521293	83522559	1266	+	0.916857	2.06474	2.03093	2.80274	0.774647	1.32523	0.317339	0.625805	0.539955	0.672505	0.770418	0.72156	1
chr11	80589054	80590274	1220	+	0.887281	1.41951	1.85809	1.68165	0.595882	0.883484	0.126936	0.417204	0.215982	0.640481	0.296315	0.288624	1
chr2	55668094	55669326	1232	+	0.828129	1.41951	2.03093	3.08302	0.953412	0.618439	0.698146	0.0834407	0	0.0640481	0.237052	0.469014	1
chr2	165179141	165179901	760	+	1.00558	2.00021	1.68524	1.1211	0.178765	0	0.190404	0.417204	0.107991	0.416313	0.296315	0.144312	1
chr2	3050023	3050509	486	+	2.12947	1.87117	2.41983	0.560548	0.953412	0.53009	0.444275	1.29333	0.971919	1.34501	0.296315	0.072156	1
chr2	138133131	138134069	938	+	1.09431	2.00021	1.51239	2.94288	0.715059	0.795136	0.761614	0.208602	0.107991	0.0960722	0.118526	0.108234	1
chr3	25453135	25454496	1361	+	1.41965	1.87117	2.24699	3.36329	0.655471	0.176697	0.190404	0.0417204	0.107991	0.320241	0.237052	0.216468	1
chr6	73379456	73380200	744	+	0.946433	1.48403	1.81487	1.26123	0.893824	0.706787	0.253871	0.375483	0	0.320241	0.177789	0.252546	1
chr9	46609328	46610573	1245	+	0.857705	2.19378	1.59882	3.08302	1.013	0.883484	0.761614	0.292043	0.215982	0.768577	0.355577	0.36078	1
chr1	94148389	94148900	511	+	0.798553	1.74212	1.9013	2.6626	0.655471	1.32523	0.317339	0.125161	0.215982	0.288216	0.41484	0.18039	1
chr17	44796171	44797088	917	+	0.828129	0.967845	1.77166	1.1211	0.953412	0.353394	0.253871	1.29333	1.83585	2.01752	0.948206	1.22665	1
chr13	81836027	81836639	612	+	0.946433	1.61308	2.20378	2.52247	1.013	0.971832	0.571211	1.00129	0.863928	1.28096	1.65936	1.87606	1
chr13	90294184	90295481	1297	+	1.39007	2.45187	3.02479	4.06398	1.84724	1.32523	0.88855	0.125161	1.40388	1.66525	0.296315	0.505092	1
chrX	157946940	157947642	702	+	0.857705	1.74212	1.64203	2.24219	1.013	0.53009	0.190404	0.0834407	0.755937	0.16012	0.177789	0.072156	1
chr7	47583689	47584398	709	+	1.53795	2.12926	1.9013	0.140137	0	0	0	0	0.107991	0.128096	0.296315	0.144312	1
chr11	26013574	26014909	1335	+	1.06474	2.12926	2.07414	2.52247	0.476706	0.0883484	0.571211	0.166881	0.431964	0.192144	0.474103	0.288624	1
chr13	20503893	20504917	1024	+	1.09431	1.80664	1.64203	2.38233	0.655471	0.971832	0.253871	0.292043	0.107991	0.192144	0.177789	0.288624	1
chrX	133913867	133914600	733	+	1.03516	1.41951	1.1667	2.52247	1.48971	0.971832	2.15791	0.750967	1.1879	0.128096	0.651892	0.469014	1
chr1	22541609	22542438	829	+	1.06474	1.22594	1.72845	2.38233	0.417118	0.971832	0.825082	0.166881	0.107991	0.288216	0.296315	0.144312	1
chr9	111590308	111591155	847	+	0.887281	1.35498	1.68524	2.52247	0.774647	0.618439	0.126936	0.375483	0.215982	0.448337	0.237052	0.072156	1
chrX	117741275	117742252	977	+	1.00558	1.61308	1.64203	2.10206	0.893824	0.53009	1.01549	0.208602	0.431964	0.288216	0.118526	0.288624	1
chrX	10484448	10486092	1644	+	1.27177	3.80686	1.55561	2.80274	3.33694	1.59027	1.90404	1.04301	2.15982	1.53715	1.126	2.16468	1
chr18	32135665	32136551	886	+	1.21262	0.838799	1.77166	1.26123	0.655471	0.618439	0.444275	0.584085	1.40388	2.01752	1.95568	2.70585	1
chr4	64055724	64056394	670	+	0.976009	0.967845	1.81487	2.24219	0.417118	0	0.253871	0.125161	0.323973	0.128096	0.177789	0.216468	1
chr5	90758757	90759974	1217	+	0.946433	2.19378	1.72845	3.08302	2.97941	4.15237	2.28484	0.876128	1.94384	0.608457	0.592629	1.19057	1
chr3	153250163	153250898	735	+	1.06474	2.25831	1.03707	2.24219	0.953412	0.53009	0.380807	0.166881	0.323973	0.640481	0.711155	0.649404	1
chr13	88137571	88138058	487	+	1.15346	1.54855	1.42597	3.7837	1.07259	1.67862	0.571211	0.333763	0.215982	0.16012	0.237052	0.036078	1
chrX	112370689	112371275	586	+	2.0999	2.64544	2.54947	3.50343	1.48971	1.32523	1.07895	1.37677	1.61987	1.37703	3.85209	3.42741	1
chr16	75496161	75496768	607	+	1.12389	1.61308	1.42597	2.52247	0.774647	0.795136	0.317339	0.208602	0.323973	0.192144	0.355577	0.216468	1
chr7	47595302	47595667	365	+	1.03516	1.03237	1.46918	0.140137	0	0.176697	0	0.0834407	0	0.0640481	0.296315	0.072156	1
chr6	111131844	111132639	795	+	0.976009	1.74212	1.29634	1.82178	1.19176	0.176697	0.571211	0.0417204	0.215982	0.0320241	0.118526	0.108234	1
chr8	97814878	97816046	1168	+	1.06474	1.87117	2.11735	1.68165	1.13218	0.265045	0.634679	0	0.647946	0.480361	0.177789	0.144312	1
chr12	67474752	67475660	908	+	0.887281	1.93569	1.98772	1.96192	1.07259	0.883484	0.0634679	0.208602	0.215982	0.0320241	0.177789	0.108234	1
chr1	102313901	102314721	820	+	1.06474	2.00021	1.46918	2.6626	0.893824	0.353394	0.190404	0.375483	0.107991	0.0960722	0.296315	0.144312	1
chr2	158208150	158209110	960	+	0.768977	1.41951	1.64203	2.6626	1.37053	1.23688	0.444275	0.917848	0.755937	1.66525	0.592629	1.04626	1
chr1	90874160	90874771	611	+	0.976009	2.32283	2.03093	2.94288	1.25135	0.883484	0.698146	0.292043	0.755937	0.608457	0.355577	0.505092	1
chr2	173783015	173783982	967	+	1.09431	2.45187	2.07414	1.1211	0.774647	0.706787	0.126936	0.292043	0.431964	0.416313	0.177789	0.36078	1
chr14	20067723	20068005	282	+	1.21262	0.838799	0.691381	0.280274	0.715059	0.53009	0.698146	1.25161	0.539955	1.05679	0.651892	1.98429	1
chr7	29828214	29829935	1721	+	1.12389	2.19378	2.16056	1.40137	0.595882	0.795136	0.190404	3.04559	0.539955	1.15287	0.770418	0.685482	1
chr2	68808705	68810533	1828	+	1.09431	1.80664	2.37662	2.80274	0.893824	0.353394	0.317339	0.292043	0.323973	0.544409	0.474103	0.469014	1
chr13	4839184	4839983	799	+	0.857705	1.54855	1.68524	1.68165	1.66847	0.441742	0.317339	0.292043	0.539955	0.480361	0.592629	0.432936	1
chr14	119969585	119970409	824	+	1.12389	1.41951	1.59882	0.840823	0.655471	0.353394	0.761614	0.125161	0.323973	0.16012	0.0592629	0.18039	1
chr9	43453227	43454694	1467	+	1.30134	2.5164	1.64203	1.68165	3.15818	2.12036	2.41178	0.500644	0.647946	0.608457	0.41484	0.216468	1
chr3	123690221	123691320	1099	+	1.41965	1.41951	1.81487	1.26123	1.96641	1.85532	1.9675	0.458924	0.539955	0.928697	0.711155	1.55135	1
chr15	21685522	21686921	1399	+	0.976009	2.32283	2.37662	3.64356	1.37053	0.618439	0.317339	0.125161	0.539955	0.256192	0	0.252546	1
chr10	108542106	108543067	961	+	1.24219	1.29046	1.64203	1.96192	0.655471	0.353394	0.507743	0.584085	0.323973	0.544409	0.41484	0.685482	1
chr4	75698427	75699396	969	+	0.887281	2.58092	2.20378	1.54151	0.417118	0.618439	0.761614	0.0834407	0	0.352265	0	0.108234	1
chr15	101538228	101539199	971	+	0.768977	1.35498	1.81487	2.38233	0.715059	0.353394	0.698146	1.12645	1.1879	0.800601	0.296315	0.36078	1
chr12	62726211	62727179	968	+	1.03516	1.16141	2.03093	3.22315	0.893824	0.883484	0.380807	0.250322	0.431964	0.16012	0.177789	0.252546	1
chrX	163913899	163914302	403	+	0.887281	1.41951	2.6791	2.10206	0.417118	0.971832	0.444275	0.166881	0.431964	0.448337	0.41484	0.144312	1
chr10	103228777	103229915	1138	+	0.828129	2.45187	1.64203	3.50343	0.715059	0.706787	0.761614	0.125161	0.215982	0.640481	0.592629	0.144312	1
chr5	26696803	26697726	923	+	0.739401	0.903322	1.98772	2.52247	1.07259	0.706787	0.634679	0.208602	0	0.288216	0.237052	0.216468	1
chr15	22878179	22878863	684	+	1.00558	1.6776	1.55561	1.54151	0.476706	1.06018	0.444275	0.458924	0.431964	0.16012	0.0592629	0.18039	1
chr3	57384713	57385926	1213	+	1.12389	2.00021	2.72231	2.6626	0.655471	0.795136	0.317339	0.333763	0.107991	0.768577	0.296315	0.432936	1
chr12	85263007	85264870	1863	+	0.857705	2.00021	2.11735	1.54151	0.595882	0.618439	0.761614	1.00129	1.07991	1.15287	0.948206	1.22665	1
chr15	4947641	4949106	1465	+	1.92244	2.00021	2.98158	6.86672	1.43012	0.53009	0.507743	0.625805	1.83585	1.85739	1.18526	2.1286	1
chr8	20995451	20997007	1556	+	2.66184	4.45209	6.43848	6.72658	0.655471	0.441742	0.253871	1.46021	0.431964	0.768577	0.355577	0.216468	1
chr8	24345983	24347000	1017	+	0.739401	1.16141	2.16056	1.96192	0.0595883	0.706787	0.380807	0.250322	0.971919	0.640481	0.355577	0.144312	1
chr16	38025879	38026529	650	+	0.709825	1.03237	1.9013	2.80274	0.595882	0.618439	0.761614	0.208602	1.07991	0.416313	0.948206	0.577248	1
chr13	16325240	16326457	1217	+	0.768977	2.70997	2.2902	2.6626	1.37053	1.59027	0.317339	0.292043	0.431964	0.0960722	0.41484	0.18039	1
chrX	91806483	91806879	396	+	0.916857	1.54855	1.46918	1.96192	0.595882	0.265045	0.253871	0.125161	0	0.0640481	0.0592629	0.252546	1
chr1	108691835	108692295	460	+	1.06474	1.54855	1.33955	0.840823	0.0595883	0.441742	0.507743	0.0417204	0.107991	0.192144	0.237052	0.252546	1
chr18	59792044	59792775	731	+	0.828129	1.61308	1.59882	1.40137	1.07259	0.618439	1.14242	1.20989	0.971919	0.992746	0.592629	1.1545	1
chr1	173388832	173389205	373	+	1.12389	1.61308	1.1667	3.08302	0.715059	0.353394	0.253871	0.0834407	0.431964	0.320241	0.296315	0.144312	1
chr12	77643632	77644445	813	+	0.887281	1.22594	1.33955	1.54151	2.68147	2.47376	1.39629	0.417204	0.107991	0.224168	0.177789	0.252546	1
chr3	126643477	126644128	651	+	1.27177	1.35498	1.29634	2.38233	1.43012	1.50192	0.571211	0.667526	0.539955	0.416313	0.533366	0.324702	1
chr2	7046139	7047109	970	+	0.680248	1.16141	2.07414	1.1211	0.476706	0.176697	0.698146	0.375483	0.647946	0.416313	0.355577	0.432936	1
chr18	56017834	56018750	916	+	0.768977	1.48403	1.77166	3.08302	0.476706	0.883484	0.444275	0.250322	0.107991	0.192144	0.474103	0.216468	1
chr13	13460220	13461311	1091	+	1.03516	2.25831	1.51239	3.22315	1.25135	0.795136	1.45976	1.29333	0.323973	1.37703	0.711155	0.90195	1
chr16	65565378	65566504	1126	+	0.946433	1.48403	1.64203	3.08302	1.013	1.32523	0.507743	0.333763	1.83585	0.992746	0.888944	1.55135	1
chr18	64415163	64416141	978	+	0.887281	2.19378	1.64203	1.54151	1.07259	0.795136	0.317339	0.625805	0.539955	0.416313	0.355577	0.54117	1
chr6	4200762	4201330	568	+	1.12389	1.16141	0.993859	0.98096	1.013	0.353394	1.01549	0.166881	0.431964	0.224168	0.355577	0.072156	1
chr9	42143007	42143878	871	+	0.768977	2.19378	1.64203	3.08302	0.417118	0.706787	0.253871	0.166881	0.971919	0.256192	0.177789	0.36078	1
chr6	55202777	55204581	1804	+	1.00558	2.5164	2.76552	2.94288	4.52871	3.35724	3.80807	0.125161	0.755937	0.544409	0.355577	0.757638	1
chr4	38372252	38372883	631	+	0.887281	1.74212	1.51239	2.24219	0.953412	0.883484	0.88855	0.375483	0.539955	0.288216	0.177789	0.108234	1
chr8	50724072	50725089	1017	+	1.12389	2.32283	1.51239	1.68165	0.238353	0.353394	0.571211	0.125161	0.323973	0.224168	0.177789	0.144312	1
chr16	12097879	12098169	290	+	1.00558	1.09689	1.42597	3.50343	1.07259	0.706787	1.14242	0.500644	0.215982	0.576433	0.355577	0.396858	1
chr18	22409011	22410603	1592	+	1.00558	2.38735	1.81487	4.62452	1.31094	0.265045	0.380807	0.250322	0.323973	0.352265	0.355577	0.18039	1
chr1	36306304	36306678	374	+	0.828129	0.967845	1.55561	1.1211	1.07259	0.795136	0.507743	0.917848	1.61987	1.69727	1.30378	2.59762	1
chrX	107772245	107773617	1372	+	1.3605	2.06474	2.37662	4.20411	1.90682	0.795136	0.0634679	0.125161	0.431964	0.352265	0.118526	0.072156	1
chr3	21858710	21860132	1422	+	0.828129	2.25831	2.63589	2.80274	1.013	0.795136	0.698146	0.625805	0.539955	0.768577	0.41484	1.19057	1
chr13	100917228	100918556	1328	+	1.24219	3.29067	1.94451	2.94288	1.19176	1.67862	0.380807	1.66881	1.1879	0.960722	0.770418	1.51528	1
chr4	82196248	82196634	386	+	1.27177	0.709753	1.38276	1.26123	1.96641	2.20871	1.33283	0.0834407	0.107991	0.320241	0.533366	0.144312	1
chr9	100591579	100592476	897	+	1.39007	1.61308	2.50625	2.80274	0.715059	0.971832	0.380807	0.584085	1.40388	0.800601	0.711155	0.685482	1
chr11	112659464	112660502	1038	+	0.59152	1.48403	2.54947	1.26123	0.715059	0.883484	0.634679	0.250322	0	0.384289	0.355577	0.36078	1
chr11	64738866	64739713	847	+	0.916857	1.87117	1.98772	2.24219	0.953412	0.618439	0.444275	0.250322	0.215982	0.384289	0.177789	0.252546	1
chr17	17812365	17813039	674	+	1.03516	1.29046	1.42597	0.98096	0.953412	0.265045	0.507743	0.750967	0.431964	0.768577	0.41484	0.252546	1
chr2	70619552	70620375	823	+	0.709825	1.16141	1.72845	0.98096	0.893824	2.03201	1.07895	0.500644	0.863928	0.992746	0.592629	1.11842	1
chr2	101955067	101955958	891	+	0.857705	1.61308	1.55561	2.38233	1.07259	0.618439	0.126936	0.500644	0.863928	0.352265	0.41484	0.396858	1
chr12	102519876	102520842	966	+	0.621096	0.967845	2.03093	1.40137	0.536294	0.353394	0.190404	0.542365	0.539955	0.480361	0.41484	0.54117	1
chr9	51251774	51252826	1052	+	0.828129	2.00021	1.9013	1.68165	1.19176	0.883484	0.634679	1.04301	0.647946	0.928697	0.829681	0.829794	1
chr9	73886120	73887470	1350	+	0.828129	2.25831	2.16056	1.68165	0.953412	0.971832	0.317339	0.0417204	0.107991	0.256192	0.0592629	0.144312	1
chr13	108301284	108302538	1254	+	1.50838	2.19378	1.98772	5.46535	1.66847	0.795136	0.698146	0.417204	1.40388	0.896673	0.829681	0.829794	1
chr5	104661705	104662560	855	+	0.916857	1.48403	1.77166	1.40137	0.238353	0	0.253871	1.54365	1.61987	1.88942	1.36305	1.01018	1
chr1	5275007	5276677	1670	+	1.50838	2.25831	2.76552	2.24219	1.54929	0.265045	0.190404	0.542365	0.539955	0.256192	0.177789	0.216468	1
chr11	10414337	10414688	351	+	1.15346	1.41951	1.55561	2.52247	0.834235	1.32523	0.444275	0.250322	0.215982	0.16012	0.296315	0.252546	1
chr18	33853582	33854530	948	+	1.39007	1.74212	1.81487	2.52247	0.119177	0.706787	0.698146	0.417204	1.83585	0.832625	0.711155	0.829794	1
chr8	100093420	100093789	369	+	1.15346	1.54855	1.1667	1.1211	0.834235	0.176697	0.0634679	1.46021	0.647946	0.608457	0.711155	1.08234	1
chr1	88226544	88227130	586	+	2.15905	1.48403	1.94451	0.840823	1.78765	1.32523	1.90404	1.12645	1.51187	1.28096	1.126	0.829794	1
chr2	150966797	150967772	975	+	0.857705	1.29046	2.11735	3.08302	0.417118	0.618439	0.126936	0.667526	0.215982	0.608457	0.533366	0.613326	1
chr8	29777187	29777601	414	+	0.857705	1.41951	1.85809	2.80274	1.31094	1.14853	0.88855	0.250322	0.755937	0.352265	0.474103	0.216468	1
chr16	19786147	19786971	824	+	0.828129	1.6776	1.59882	1.54151	0.893824	0.441742	0.761614	0.250322	1.29589	0.960722	0.592629	0.649404	1
chr16	45971540	45972757	1217	+	0.857705	1.61308	1.94451	3.08302	0.357529	0.441742	0.190404	0.417204	0.215982	0.448337	0.533366	0.216468	1
chr19	51858275	51858753	478	+	0.887281	1.22594	1.46918	1.54151	0.834235	0.706787	0.444275	0.333763	0.107991	0.256192	0.237052	0.288624	1
chr3	14101287	14101693	406	+	0.976009	1.61308	2.20378	1.54151	0.476706	0.176697	0.190404	0.208602	0.215982	0.0960722	0.296315	0.36078	1
chr1	39877059	39878371	1312	+	1.18304	2.96806	2.16056	3.7837	1.25135	0.883484	0.571211	0.500644	0.755937	0.512385	0.355577	0.252546	1
chr13	74493747	74494696	949	+	1.09431	1.61308	1.51239	3.92384	2.20477	1.94366	1.90404	1.75226	0.971919	1.79335	1.71862	3.17486	1
chr17	67175453	67176321	868	+	1.09431	0.774276	1.38276	0.98096	1.013	0.883484	0.380807	0.417204	0.431964	0.416313	0.296315	0.18039	1
chr3	84987802	84988470	668	+	0.887281	1.87117	1.51239	1.82178	1.25135	0.53009	0.634679	0.292043	0.539955	0.416313	0.41484	0.252546	1
chr9	32312908	32313694	786	+	1.03516	1.16141	1.59882	2.80274	0.953412	0.441742	0.761614	0.375483	0.323973	0.544409	0.592629	0.865872	1
chr5	99084738	99085508	770	+	1.53795	1.29046	1.55561	1.1211	0.655471	0.0883484	0.444275	0.250322	0.647946	0.352265	0.296315	0.252546	1
chr2	25328144	25328584	440	+	1.09431	1.22594	1.03707	2.24219	1.25135	0.265045	0.253871	1.04301	1.07991	1.18489	1.00747	0.829794	1
chr8	80262400	80262877	477	+	0.887281	1.80664	1.42597	2.10206	0.715059	0.795136	0.88855	0.917848	1.29589	0.608457	0.651892	0.36078	1
chr12	66268666	66269014	348	+	1.18304	0.967845	1.38276	2.10206	0.655471	0.971832	0.698146	2.08602	2.05183	1.15287	0.770418	1.44312	1
chrX	86374012	86374695	683	+	1.00558	1.22594	1.25313	0.700685	0.595882	0.883484	0.698146	1.50193	1.40388	0.704529	0.770418	1.11842	1
chr3	83784414	83785479	1065	+	1.00558	2.38735	2.07414	1.68165	1.19176	0.441742	0.571211	0.917848	0.971919	0.768577	0.888944	1.11842	1
chr10	109648732	109649207	475	+	1.06474	1.54855	2.07414	2.80274	1.25135	1.50192	0.761614	0.292043	0.431964	0.544409	0.592629	0.108234	1
chr5	17271777	17272426	649	+	1.15346	1.48403	1.29634	2.24219	1.78765	1.14853	0.634679	0.333763	0.107991	0.512385	0.118526	0.216468	1
chr8	128078851	128079556	705	+	1.18304	2.00021	1.29634	1.82178	0.953412	0.883484	0.88855	0.375483	0.323973	0.448337	0.41484	0.36078	1
chr13	64566897	64567898	1001	+	0.946433	2.12926	1.72845	2.6626	1.19176	0.706787	0.507743	0.375483	2.15982	0.832625	0.948206	0.829794	1
chr18	12858294	12859031	737	+	1.00558	2.12926	1.33955	1.1211	1.07259	0.353394	0.253871	0.792687	0.539955	0.608457	0.533366	0.396858	1
chr11	52389549	52390851	1302	+	1.68583	2.45187	2.37662	4.06398	1.13218	0.795136	0	1.62709	1.1879	1.05679	0.592629	1.22665	1
chr2	43676961	43677795	834	+	0.857705	0.580707	1.55561	0.700685	0.476706	0.53009	0.698146	2.0443	1.07991	0.704529	0.474103	1.1545	1
chr6	124755778	124757310	1532	+	1.06474	0.903322	1.94451	3.22315	4.5883	3.62228	2.79259	1.96086	0.215982	0.896673	1.48157	0.865872	1
chr13	108542027	108542912	885	+	1.06474	1.48403	2.11735	1.54151	0.715059	0.441742	0.571211	0.417204	0.539955	0.320241	0.296315	0.252546	1
chr2	8674849	8675801	952	+	1.03516	1.61308	2.16056	3.92384	1.43012	1.41357	0.761614	0.375483	0.755937	0.480361	0.237052	0.324702	1
chrX	71779545	71780487	942	+	0.680248	2.32283	1.77166	2.6626	0.655471	1.14853	0.253871	0.125161	0.539955	0.192144	0.0592629	0.18039	1
chr13	105563965	105564665	700	+	0.887281	1.48403	1.42597	1.96192	1.48971	1.14853	0.761614	0.208602	0.431964	0.288216	0	0.216468	1
chrX	73341998	73343202	1204	+	1.56753	1.87117	2.93837	3.08302	1.07259	1.32523	0.698146	1.75226	2.26781	1.53715	1.48157	2.52546	1
chr2	163869748	163870821	1073	+	0.976009	1.54855	1.81487	2.24219	0.893824	0.795136	0.317339	0.584085	0.971919	1.34501	0.829681	0.974106	1
chr1	162931868	162932600	732	+	1.15346	1.80664	1.33955	3.92384	1.13218	0.795136	1.07895	0.375483	0.971919	0.256192	0.118526	0.324702	1
chr2	60177748	60178782	1034	+	1.15346	2.00021	1.77166	2.52247	1.48971	1.59027	0.190404	2.08602	1.07991	1.82537	2.01494	2.56154	1
chr17	93737652	93739152	1500	+	0.946433	1.93569	2.63589	3.64356	0.893824	1.32523	0.698146	0.250322	0.323973	0.128096	0.296315	0.18039	1
chr12	91218933	91220163	1230	+	0.59152	1.61308	2.07414	2.6626	0.953412	0.706787	0.634679	0.208602	0.539955	0.192144	0.651892	0.18039	1
chr12	32634898	32635730	832	+	0.680248	2.00021	1.81487	1.96192	1.37053	0.353394	0.88855	0.667526	0.323973	0.128096	0.355577	0.252546	1
chr15	3763660	3764583	923	+	0.828129	0.774276	2.33341	2.38233	0.595882	0.971832	0.634679	0.375483	0.431964	0.320241	0.237052	0.396858	1
chr1	83831088	83832138	1050	+	1.03516	2.19378	1.85809	2.6626	0.357529	0.971832	0.507743	0.0417204	0.323973	0.192144	0.237052	0.072156	1
chr18	48362787	48363611	824	+	0.857705	1.03237	1.9013	2.38233	0.178765	0.618439	1.01549	0.292043	0.215982	0.224168	0.355577	0.144312	1
chr10	103034316	103035827	1511	+	1.21262	2.32283	1.9013	3.08302	0.774647	0.971832	0.444275	0.333763	1.1879	0.576433	0.355577	0.288624	1
chr6	131052002	131053236	1234	+	0.680248	2.64544	2.03093	3.22315	1.07259	0.618439	0	0.208602	0.323973	0.256192	0.296315	0.108234	1
chr2	65293129	65293945	816	+	0.828129	1.09689	1.85809	3.50343	1.43012	1.76697	1.20589	0.959568	0.863928	0.544409	0.533366	0.432936	1
chr10	27971192	27972576	1384	+	0.887281	1.80664	1.94451	1.26123	0.715059	0.883484	0.444275	0.876128	0.539955	1.28096	1.24452	1.22665	1
chr13	6015505	6016440	935	+	0.828129	1.6776	1.77166	3.08302	1.13218	0.883484	0.317339	0.458924	0.755937	0.416313	0.592629	0.324702	1
chr19	47869340	47869904	564	+	0.916857	1.29046	1.64203	2.24219	0.715059	0.618439	1.26936	0.709246	0.755937	0.928697	0.474103	0.577248	1
chr16	54969808	54970156	348	+	1.18304	1.16141	0.648169	2.38233	0.834235	0.971832	0.507743	0.0834407	0.107991	0.320241	0.296315	0.252546	1
chr19	14444058	14444578	520	+	1.27177	0.967845	1.59882	1.40137	0.953412	0.618439	0.190404	0.500644	0.539955	0.480361	0.533366	0.36078	1
chr1	126829849	126831020	1171	+	1.00558	0.838799	0.950648	2.38233	2.44312	2.12036	2.72912	0.500644	0.755937	0.736553	0.651892	0.469014	1
chr16	44626573	44627395	822	+	1.39007	2.25831	1.68524	2.6626	1.31094	0.618439	0.88855	0.709246	1.29589	0.704529	0.474103	0.793716	1
chr15	39907423	39908558	1135	+	1.4788	1.80664	1.72845	2.38233	1.31094	1.94366	0.634679	0.750967	0.755937	0.864649	0.592629	0.90195	1
chr15	24865629	24867043	1414	+	1.00558	1.87117	2.63589	3.50343	0.655471	0.618439	0.571211	0.250322	0.647946	0.192144	0.118526	0.072156	1
chrX	103964955	103966110	1155	+	0.768977	1.74212	2.16056	1.40137	0.119177	0.883484	0.190404	0.292043	0	0	0.355577	0.144312	1
chr15	52967465	52968452	987	+	0.502792	1.22594	2.54947	3.50343	1.013	0.53009	1.01549	0.750967	0.755937	1.7293	1.36305	1.4792	1
chr3	68550385	68550946	561	+	0.857705	1.61308	1.55561	2.80274	1.013	0.441742	0.253871	0.667526	0.107991	0.448337	0.355577	0.216468	1
chr9	95685557	95686728	1171	+	1.15346	1.41951	1.98772	1.54151	0.834235	0.883484	1.07895	0.667526	0.215982	0.512385	0.711155	0.865872	1
chr11	108655744	108656929	1185	+	1.21262	3.3552	2.24699	3.64356	0.595882	0	0.317339	0.584085	0.647946	0.352265	0.237052	0.469014	1
chr13	25144861	25145284	423	+	0.650672	0.774276	2.07414	1.68165	0.476706	0.883484	0.634679	0.375483	0.323973	0.128096	0.592629	0.613326	1
chr13	75596370	75597610	1240	+	1.68583	1.41951	2.33341	2.24219	0.476706	1.41357	1.39629	1.66881	1.61987	1.21691	0.474103	1.44312	1
chr2	21281763	21283078	1315	+	0.857705	2.19378	1.98772	3.22315	1.37053	1.50192	1.26936	0.166881	0.323973	0.416313	0.533366	0.649404	1
chr10	125948617	125949379	762	+	1.00558	1.09689	1.51239	4.06398	1.07259	0.883484	1.26936	0.458924	0.323973	0.480361	0.474103	0.324702	1
chr14	8172297	8173768	1471	+	1.62668	1.74212	1.77166	3.7837	3.33694	2.03201	2.47525	1.50193	0.539955	1.31299	0.888944	1.55135	1
chr12	53886981	53888174	1193	+	1.06474	1.87117	1.55561	2.38233	0.774647	1.32523	0.634679	0.375483	1.07991	0.384289	0.474103	0.396858	1
chr10	108878715	108880112	1397	+	1.09431	2.12926	2.37662	2.6626	1.13218	0.618439	0.761614	0.292043	0.431964	0.704529	0.237052	0.469014	1
chr7	93093164	93094198	1034	+	0.887281	1.09689	1.33955	3.08302	1.60888	1.06018	2.22138	0.792687	0.863928	0.544409	0.177789	0.757638	1
chr17	59111348	59111869	521	+	1.24219	1.41951	1.1667	2.6626	0.834235	1.32523	0.571211	0.417204	0.215982	0.448337	0.474103	0.216468	1
chr6	88633847	88634990	1143	+	1.30134	1.80664	1.77166	2.52247	0.417118	0.53009	0.88855	0.625805	1.07991	0.960722	0.592629	1.11842	1
chr2	8054471	8055072	601	+	1.24219	1.41951	1.68524	2.24219	1.25135	2.20871	0.698146	0.292043	0.755937	0.256192	0.237052	0	1
chr4	145439650	145440444	794	+	1.18304	1.03237	1.77166	0.280274	0.297941	0.0883484	0.317339	1.62709	1.07991	0.544409	0.592629	0.685482	1
chr2	61698161	61698801	640	+	0.857705	1.54855	1.33955	2.24219	1.19176	2.03201	0.761614	0.458924	0.323973	0.896673	0.237052	0.216468	1
chr8	47396511	47397580	1069	+	0.768977	0.580707	2.20378	2.80274	0.297941	1.06018	0.507743	0.166881	0.647946	0.480361	0.592629	0.36078	1
chr17	40470976	40471575	599	+	1.00558	0.967845	1.42597	1.1211	1.13218	1.14853	0.380807	0.375483	0.215982	0.288216	0.296315	0.288624	1
chr2	73431528	73432578	1050	+	1.21262	1.48403	0.950648	2.6626	3.87324	1.94366	2.09444	0.417204	0.431964	0.448337	0.533366	0.72156	1
chr11	106500141	106500966	825	+	0.946433	1.35498	1.55561	3.64356	0.834235	2.20871	1.5867	2.00258	0.863928	0.992746	1.54084	2.23684	1
chr8	29870915	29871396	481	+	0.976009	1.41951	1.55561	0.98096	0.834235	0.53009	0.761614	0.0417204	0.107991	0.0960722	0	0.036078	1
chr19	24060284	24061838	1554	+	0.946433	1.35498	1.42597	0.98096	0.297941	0.176697	0.380807	1.20989	1.72786	1.76132	1.42231	1.87606	1
chr17	82311247	82312896	1649	+	1.06474	2.00021	2.80873	2.10206	1.48971	1.59027	0.444275	0.125161	0.647946	0.448337	0.237052	0.216468	1
chr6	33516690	33517336	646	+	0.916857	1.54855	1.33955	1.54151	0.715059	0.795136	0.190404	0.667526	0.863928	0.544409	0.237052	0.505092	1
chr13	37147688	37148511	823	+	1.09431	1.74212	1.59882	2.94288	1.07259	1.06018	1.65016	0.584085	0.647946	0.448337	0.592629	0.432936	1
chr1	31808148	31808738	590	+	1.24219	1.80664	1.94451	1.40137	0.715059	1.23688	0.253871	0.333763	0.107991	0.256192	0.355577	0.396858	1
chr13	91591593	91592785	1192	+	1.21262	1.03237	2.37662	2.52247	0.774647	0.706787	0.317339	0.542365	0.215982	0.480361	0.296315	0.324702	1
chr12	118529741	118530551	810	+	1.09431	1.29046	1.03707	3.36329	0.893824	0.265045	0.88855	1.08473	1.40388	1.05679	0.888944	1.51528	1
chr3	60517056	60517926	870	+	0.916857	1.93569	1.38276	2.80274	1.13218	0.706787	0.761614	0.250322	0.647946	0.608457	0.533366	0.505092	1
chr18	61017260	61018233	973	+	0.857705	1.41951	1.55561	1.26123	1.13218	0.883484	0.126936	0.0834407	0.539955	0.0640481	0.592629	0.577248	1
chr12	104503977	104504774	797	+	1.33092	1.48403	1.25313	1.68165	0.536294	0.176697	0.317339	0.166881	0.215982	0.288216	0.592629	0.396858	1
chr5	90570909	90571560	651	+	0.946433	1.6776	1.42597	1.82178	0.655471	1.41357	1.39629	0.0834407	0.323973	0.320241	0.770418	0.54117	1
chrX	86997681	86998831	1150	+	1.30134	2.06474	2.24699	3.36329	0.893824	0.53009	0.634679	0.292043	0.755937	0.192144	0.118526	0.18039	1
chr3	39465452	39465973	521	+	0.798553	1.16141	1.94451	3.50343	1.19176	0.353394	0.253871	0.417204	0.647946	0.16012	0.118526	0.144312	1
chr15	58518795	58519507	712	+	0.857705	1.16141	1.55561	2.52247	1.07259	0.971832	0.380807	0.292043	0.215982	0.192144	0.177789	0.288624	1
chr18	75745297	75746023	726	+	0.680248	2.06474	1.94451	2.10206	0.417118	0.441742	0.317339	0.208602	0.863928	0.256192	0.237052	0.108234	1
chr13	101422095	101422493	398	+	0.768977	1.93569	2.03093	2.38233	1.19176	0.53009	0.507743	0.417204	0.323973	0.192144	0.177789	0.216468	1
chr10	110471906	110472304	398	+	0.621096	1.09689	2.07414	1.96192	0.655471	0.441742	0.825082	0.166881	0.863928	0.288216	0.355577	0.18039	1
chr5	51890093	51891151	1058	+	1.18304	2.06474	1.55561	1.26123	0.953412	0.265045	0.380807	0.417204	0.215982	0.128096	0.237052	0.144312	1
chr17	66595112	66596140	1028	+	0.709825	1.29046	1.9013	1.96192	1.13218	1.06018	0.698146	0.292043	1.72786	2.30573	1.36305	2.9584	1
chr15	94801240	94801980	740	+	1.21262	0.903322	1.42597	1.54151	0.417118	0.618439	0.126936	1.71053	0.971919	0.896673	1.30378	1.1545	1
chrX	7548954	7549807	853	+	1.00558	1.80664	1.94451	0.98096	0.655471	0.618439	0.507743	0.584085	0.215982	0.480361	0.592629	0.288624	1
chr8	89625799	89626647	848	+	1.15346	2.00021	2.07414	1.68165	0.238353	0.0883484	0.571211	0.375483	0.107991	0.448337	0.177789	0.288624	1
chr18	24329471	24330460	989	+	0.680248	1.48403	1.94451	1.96192	1.013	0.53009	0.634679	0.166881	0	0.384289	0.237052	0.396858	1
chr18	56769308	56769833	525	+	0.976009	1.54855	1.25313	2.80274	0.834235	1.32523	0.380807	0.917848	0.863928	0.608457	1.06673	1.83998	1
chr19	54248552	54249204	652	+	1.15346	2.45187	1.1667	1.68165	0.953412	0.883484	0.88855	0.250322	0.431964	0.544409	0.41484	0.288624	1
chr1	180428974	180429935	961	+	0.976009	1.93569	1.59882	1.96192	0.357529	0.176697	0.507743	0.584085	0.755937	0.800601	0.533366	0.649404	1
chrX	119926456	119927536	1080	+	0.946433	2.12926	1.29634	2.52247	2.32394	1.59027	0.88855	0.375483	1.40388	0.736553	0.41484	1.04626	1
chr5	98002484	98003106	622	+	0.916857	0.967845	2.24699	1.82178	0.119177	0.353394	0.0634679	0.292043	0.647946	0.192144	0.118526	0.469014	1
chr10	102865459	102866513	1054	+	0.739401	1.41951	1.81487	1.82178	0.715059	1.06018	0.571211	0.0834407	0.215982	0.320241	0.355577	0.072156	1
chr14	62088147	62089028	881	+	1.09431	1.87117	1.94451	0.700685	0.834235	0.883484	0.634679	0.417204	0.863928	0.320241	0.41484	0.324702	1
chrX	169993976	169994862	886	+	1.89287	2.38735	0.993859	0.840823	0.119177	0.176697	0	1.41849	0.107991	0.256192	2.72609	5.33954	1
chr2	75633476	75633755	279	+	0.828129	0.709753	1.55561	2.38233	0.595882	1.41357	0.190404	1.8357	0.971919	2.08156	1.54084	3.03055	1
chr3	154764298	154764717	419	+	1.15346	1.48403	1.42597	1.40137	0.953412	0.53009	0	0.709246	0.971919	1.6012	1.00747	1.58743	1
chr2	58706186	58706912	726	+	1.21262	2.06474	1.20992	0.840823	0.595882	0.353394	0.444275	0.375483	0.539955	0.992746	0.296315	0.613326	1
chr19	20078391	20078939	548	+	0.916857	1.03237	1.25313	3.08302	1.07259	0.883484	0.634679	0.458924	0.539955	0.256192	0.237052	0.108234	1
chr2	93975762	93976871	1109	+	1.30134	0.387138	1.59882	4.34425	3.09859	2.03201	2.15791	1.58537	0.863928	1.18489	0.829681	1.44312	1
chr2	140252244	140253188	944	+	0.828129	2.25831	1.64203	3.50343	0.774647	0.618439	0.380807	0.0834407	0.863928	0.352265	0.355577	0.18039	1
chr12	64471719	64473222	1503	+	1.44923	2.38735	1.85809	1.96192	0.715059	0.706787	0.380807	0.333763	0	0.0960722	0.355577	0.18039	1
chr10	37223184	37224587	1403	+	1.03516	1.87117	1.81487	2.24219	0.655471	0.706787	0.507743	1.16817	1.40388	1.7293	1.24452	2.1286	1
chr16	8355364	8356328	964	+	1.00558	2.19378	1.77166	0.98096	0.893824	0.795136	0.253871	0.959568	0.647946	0.448337	0.41484	0.396858	1
chr3	149661109	149661865	756	+	1.18304	1.80664	1.72845	1.82178	1.37053	1.06018	0.507743	0.250322	0.323973	0.320241	0.355577	0.324702	1
chr10	120903644	120904010	366	+	0.976009	1.41951	1.46918	2.94288	0.893824	0.795136	0.317339	1.66881	1.07991	1.98549	1.54084	2.48938	1
chr11	26128456	26129425	969	+	1.21262	1.41951	1.81487	1.26123	0.774647	0.53009	0.761614	0.417204	1.61987	1.63323	0.533366	0.613326	1
chr16	72444247	72445754	1507	+	1.62668	2.32283	2.63589	2.52247	2.08559	1.67862	1.39629	0.125161	0.539955	0.256192	0.177789	0.108234	1
chr18	6721233	6722735	1502	+	1.27177	1.80664	2.2902	2.94288	1.31094	1.50192	0.507743	2.54494	1.40388	1.92144	1.89641	3.03055	1
chr13	21828817	21829239	422	+	0.739401	1.03237	1.85809	3.08302	0.953412	0.971832	0.190404	0.917848	0.647946	0.896673	0.711155	0.938028	1
chr11	62092320	62093176	856	+	1.33092	1.29046	2.24699	2.94288	1.19176	0.706787	0.380807	0.292043	0.323973	0.448337	0.533366	0.18039	1
chr9	84892035	84892832	797	+	1.03516	1.48403	1.20992	1.82178	0.893824	0.706787	0.444275	0.208602	0.431964	0.352265	0.0592629	0.324702	1
chr12	104459293	104459604	311	+	1.21262	1.29046	1.08028	0.98096	1.013	0.176697	0.634679	0.166881	0	0.192144	0.296315	0.505092	1
chr3	16810349	16811631	1282	+	1.09431	1.22594	3.15442	1.54151	0.655471	1.32523	0.444275	0.417204	0.215982	0.320241	0.237052	0.18039	1
chr15	17035908	17037122	1214	+	1.24219	1.87117	1.72845	2.94288	0.595882	0.265045	1.01549	0.417204	0.107991	0.288216	0.592629	0.324702	1
chr12	16014913	16015987	1074	+	0.739401	1.80664	1.81487	3.08302	1.54929	0.618439	0.761614	1.29333	1.1879	1.18489	0.770418	1.76782	1
chr14	8378077	8379449	1372	+	1.03516	1.87117	2.03093	3.08302	1.19176	0.795136	0.507743	1.41849	0.647946	1.28096	0.651892	1.04626	1
chr2	44431113	44431382	269	+	1.15346	0.838799	1.42597	2.6626	0.893824	0.883484	0.634679	0.417204	0.323973	0.352265	0.592629	0.324702	1
chr1	92290580	92290950	370	+	0.798553	1.03237	1.59882	3.22315	0.595882	0.618439	0.190404	0.125161	0.431964	0.448337	0.237052	0.288624	1
chr5	104003061	104003622	561	+	0.976009	0.774276	1.20992	1.26123	1.07259	1.32523	0.253871	1.54365	1.94384	0.800601	1.30378	1.29881	1
chr14	27355645	27356486	841	+	0.916857	1.54855	1.38276	0.420411	1.43012	0.883484	0.0634679	1.04301	1.29589	1.02477	1.126	0.865872	1
chr15	47714901	47715717	816	+	0.976009	2.06474	1.64203	1.82178	0.834235	0.971832	0.317339	0.208602	0.215982	0.288216	0.0592629	0.252546	1
chr14	107784294	107784987	693	+	0.739401	1.80664	1.68524	2.94288	1.19176	0.176697	0.634679	0.417204	0.107991	0.16012	0.237052	0.072156	1
chr9	29943213	29944166	953	+	0.798553	1.48403	1.68524	1.40137	1.013	0.618439	1.65016	0.667526	1.83585	0.960722	0.474103	1.04626	1
chr1	88211789	88212934	1145	+	2.01117	1.74212	1.08028	0.840823	1.013	0.441742	1.9675	1.37677	1.1879	1.44108	1.54084	0.72156	1
chr15	60839875	60840800	925	+	1.39007	1.54855	1.9013	2.38233	1.31094	0.706787	0.317339	0.458924	0.755937	1.05679	0.592629	1.11842	1
chr12	34751235	34752315	1080	+	0.739401	1.87117	1.94451	1.40137	0.238353	1.06018	0.825082	0.750967	0.647946	0.608457	0.355577	0.432936	1
chr7	137938451	137938887	436	+	0.976009	1.35498	1.29634	1.68165	0.417118	0.618439	0.190404	0.208602	0.431964	0.16012	0.41484	0.216468	1
chr18	58958609	58959197	588	+	1.06474	1.74212	1.68524	2.10206	0.297941	0.795136	0.88855	0.709246	0.755937	0.480361	0.888944	0.396858	1
chr9	107901047	107902046	999	+	1.12389	1.16141	1.29634	1.68165	2.86024	1.67862	0.88855	1.41849	0.971919	1.18489	0.829681	0.90195	1
chr5	18286651	18287089	438	+	1.09431	1.16141	1.38276	1.26123	0.536294	1.76697	0.126936	0.250322	0.323973	0.288216	0.770418	0.288624	1
chr4	37386315	37387204	889	+	0.946433	2.25831	2.16056	2.80274	1.07259	1.06018	0.507743	0.292043	0.323973	0.192144	0.177789	0.144312	1
chr16	55376003	55377247	1244	+	0.857705	2.00021	1.51239	4.06398	2.56229	1.85532	0.380807	0.625805	0.539955	0.224168	0.592629	0.108234	1
chr8	86477383	86478240	857	+	1.71541	1.54855	1.64203	0.98096	0.893824	0.883484	0.88855	0.458924	0.431964	0.672505	1.00747	0.72156	1
chr2	43023810	43024909	1099	+	1.00558	1.61308	1.72845	1.40137	0.595882	0.0883484	0	0.0834407	0.107991	0.192144	0.118526	0.144312	1
chr13	45924944	45926162	1218	+	1.44923	2.00021	2.11735	2.10206	0.774647	0.441742	0.761614	0.959568	0.863928	1.98549	1.48157	1.22665	1
chr18	83956616	83957642	1026	+	1.24219	1.6776	2.16056	3.50343	0.893824	1.06018	0.317339	0.166881	0.215982	0.768577	0.355577	0.577248	1
chr14	116301393	116302219	826	+	1.03516	1.54855	1.33955	1.96192	1.43012	1.14853	0.253871	0.208602	0.323973	0.16012	0.237052	0.036078	1
chr10	38240184	38241209	1025	+	1.27177	1.61308	1.64203	2.38233	1.48971	0.706787	0.380807	0.292043	0.971919	0.448337	0.355577	0.288624	1
chr4	32120396	32120791	395	+	1.00558	1.61308	1.1667	1.26123	0.476706	0.353394	0.634679	0.0834407	0.431964	1.24894	0.355577	0.36078	1
chrX	57675075	57677407	2332	+	1.74499	2.12926	2.54947	2.38233	0.774647	1.76697	0.380807	0.333763	0.323973	0.480361	0.177789	0.288624	1
chrX	130290429	130291797	1368	+	1.09431	2.77449	2.2902	3.08302	1.07259	0.971832	0.634679	0.667526	0.755937	0.384289	0.0592629	0.324702	1
chr7	83252940	83254005	1065	+	1.15346	1.74212	1.64203	3.92384	1.19176	1.67862	0.634679	0.333763	0	0.544409	0.296315	0.324702	1
chr5	86796275	86797407	1132	+	0.976009	1.41951	1.25313	2.38233	0.834235	2.03201	1.90404	1.37677	1.40388	0.352265	0.355577	0.396858	1
chr1	51705369	51706352	983	+	1.09431	1.6776	1.51239	3.08302	1.48971	1.67862	0.634679	0.584085	0.755937	0.864649	0.533366	0.974106	1
chr4	12421358	12422432	1074	+	1.21262	2.00021	2.11735	1.96192	0.953412	0.441742	0.126936	1.12645	1.51187	1.82537	0.829681	1.08234	1
chr1	115176730	115177509	779	+	1.03516	1.35498	1.64203	0.700685	0.655471	0.795136	0.634679	0.208602	0.215982	0.288216	0.237052	0.072156	1
chr2	96503693	96504263	570	+	0.946433	1.35498	1.64203	1.54151	1.13218	0.53009	0.571211	0.0834407	0.107991	0.192144	0.296315	0.216468	1
chr7	65276116	65277005	889	+	0.946433	1.16141	1.81487	3.08302	0.595882	0.618439	0.761614	0.834407	0.539955	0.512385	0.770418	0.613326	1
chr1	124538824	124539960	1136	+	1.06474	2.32283	1.46918	4.20411	0.715059	0.441742	0.698146	0	0.755937	0.0960722	0.41484	0.144312	1
chr1	44081184	44081946	762	+	1.41965	1.41951	1.72845	2.24219	0.774647	0.795136	0.507743	1.04301	0.971919	1.28096	1.36305	0.938028	1
chr18	61799522	61800185	663	+	0.857705	0.838799	1.55561	2.10206	0.417118	0.53009	0.0634679	0.417204	0.323973	0.224168	0.533366	0.432936	1
chr1	97307795	97309182	1387	+	1.41965	2.5164	2.11735	2.52247	0.893824	0.53009	0.761614	0.417204	0.323973	0.16012	0.296315	0.036078	1
chr10	20737075	20738003	928	+	0.887281	1.61308	1.94451	0.840823	2.97941	1.59027	1.39629	0.417204	0.863928	0.480361	0.296315	0.288624	1
chr16	45392775	45393711	936	+	1.06474	1.93569	1.55561	2.24219	0.953412	0.353394	0.507743	0.834407	0.539955	0.352265	0.296315	0.324702	1
chr4	84794324	84794756	432	+	1.03516	0.774276	1.08028	1.68165	0.536294	0.971832	1.07895	0.542365	1.1879	0.992746	0.651892	0.649404	1
chr9	53882253	53882972	719	+	0.828129	1.22594	1.51239	1.96192	0.715059	0.53009	0.444275	0.834407	1.83585	1.92144	0.888944	1.44312	1
chr10	113661615	113662392	777	+	1.06474	0.967845	1.77166	1.40137	1.13218	1.41357	0.507743	0.0834407	0.107991	0.256192	0.237052	0.396858	1
chr1	6276792	6277363	571	+	0.857705	1.22594	1.77166	2.38233	0.476706	0.53009	0.126936	0.250322	0.323973	0.352265	0.41484	0.324702	1
chr9	60699427	60700116	689	+	0.768977	1.09689	1.59882	2.10206	0.297941	0.795136	0.444275	0.959568	0.323973	1.18489	0.237052	0.757638	1
chr16	68492970	68493788	818	+	1.3605	2.19378	1.77166	1.82178	0.476706	0.883484	0.761614	0.125161	0.431964	0.0640481	0.296315	0.108234	1
chr3	154927425	154928636	1211	+	1.41965	2.77449	1.94451	2.80274	0.357529	0.0883484	0.380807	0.166881	0.539955	0.640481	0.355577	0.432936	1
chr1	100953212	100953685	473	+	0.768977	2.12926	1.85809	2.94288	0.834235	1.06018	0.444275	0.208602	0.431964	0.320241	0.355577	0.108234	1
chr10	120563826	120564412	586	+	0.59152	0.774276	2.07414	2.94288	1.66847	1.32523	0.698146	1.29333	1.51187	1.08882	1.00747	1.62351	1
chr14	28163738	28166359	2621	+	1.06474	2.19378	2.93837	2.6626	0.893824	1.23688	0.444275	0.458924	0.431964	0.480361	0.41484	0.216468	1
chr1	95168541	95168928	387	+	0.709825	1.03237	1.77166	3.36329	0.595882	0.53009	0.761614	0.625805	0.539955	0.672505	0.355577	0.252546	1
chr1	40532389	40533254	865	+	0.768977	1.61308	1.9013	2.38233	0.774647	0.441742	0.507743	0.208602	0	0.16012	0.0592629	0.288624	1
chrX	9994199	9994992	793	+	1.21262	1.48403	1.42597	1.40137	0.715059	0.0883484	0.952018	0.250322	0.107991	0.16012	0	0.108234	1
chrX	66245127	66246237	1110	+	1.00558	2.19378	1.9013	2.6626	1.013	0.618439	0.0634679	0.917848	0.323973	0.256192	0.237052	0.288624	1
chr2	93772147	93773022	875	+	1.00558	0.64523	1.42597	2.52247	0.834235	0.706787	0.126936	1.29333	0.971919	1.76132	1.54084	1.69567	1
chr8	66606300	66607015	715	+	0.650672	1.54855	2.07414	2.52247	0.893824	0.795136	0.253871	0.250322	0.431964	0.416313	0.355577	0.288624	1
chr14	118538303	118539175	872	+	0.916857	1.29046	1.77166	0.700685	1.07259	0.795136	0.253871	0.250322	0.539955	0.384289	0.237052	0.144312	1
chr6	77243413	77244499	1086	+	1.30134	1.93569	1.85809	4.20411	2.20477	0.883484	1.65016	1.71053	1.40388	1.12084	0.888944	1.65959	1
chr12	119763582	119764203	621	+	1.33092	1.87117	1.77166	2.80274	1.07259	0.706787	0.317339	0.292043	0.215982	0.288216	0.0592629	0.144312	1
chr14	38931693	38932480	787	+	0.828129	1.16141	1.72845	1.40137	0.297941	0.53009	0.317339	0.458924	0.323973	0.128096	0.237052	0.18039	1
chr18	31246921	31247662	741	+	0.709825	1.22594	1.94451	1.40137	1.13218	0.883484	0.444275	0.250322	0.323973	0.448337	0.474103	0.432936	1
chr1	138273560	138274366	806	+	1.03516	1.41951	1.64203	0.560548	1.13218	0.795136	0.698146	0.333763	0.215982	0.224168	0.237052	0.18039	1
chr2	78011475	78012403	928	+	0.798553	2.12926	3.8458	2.6626	0.238353	0	0.571211	0.125161	0	0.128096	0.296315	0.216468	1
chr7	57050818	57051935	1117	+	1.15346	1.35498	1.12349	3.7837	0.655471	0.441742	0.126936	0.0417204	0.107991	0.16012	0.118526	0.108234	1
chr1	135833470	135833928	458	+	0.768977	1.09689	1.68524	2.10206	0.297941	0.618439	0.634679	0.709246	0.755937	1.50513	1.36305	1.8039	1
chr9	88523028	88523933	905	+	1.15346	0.451661	1.51239	1.96192	2.32394	2.9155	1.26936	0.750967	0.971919	1.37703	1.95568	2.30899	1
chr7	38199821	38200169	348	+	1.41965	1.6776	2.11735	1.26123	0.953412	0.265045	1.07895	1.50193	0.971919	1.08882	0.474103	1.55135	1
chr14	11235448	11236449	1001	+	1.30134	1.16141	2.16056	0.700685	0.774647	1.14853	0.380807	2.2529	2.26781	1.40906	1.30378	1.58743	1
chr10	81105249	81106451	1202	+	1.03516	1.54855	1.85809	2.10206	2.74106	3.44559	1.7771	1.00129	0.431964	1.50513	1.00747	1.44312	1
chr10	84797885	84798831	946	+	0.709825	1.54855	2.03093	1.82178	0.715059	1.06018	0.634679	0.417204	0.107991	0.352265	0.355577	0.396858	1
chr3	159126159	159126822	663	+	0.976009	0.903322	1.94451	2.24219	0.655471	0.883484	0.190404	0.208602	0.323973	0.224168	0.177789	0.396858	1
chr8	55672424	55673567	1143	+	1.68583	2.25831	2.20378	1.82178	0.893824	0.353394	0.507743	0.750967	0	0.448337	0.237052	0.216468	1
chr5	106335284	106336102	818	+	0.798553	1.35498	1.68524	0.98096	1.19176	0.795136	0.698146	1.16817	0.539955	0.896673	0.592629	0.829794	1
chr11	37434844	37435912	1068	+	1.06474	1.87117	1.77166	4.20411	1.25135	0.795136	0.634679	0.375483	0.215982	0.192144	0.296315	0.288624	1
chr13	55706158	55707379	1221	+	0.976009	0.967845	1.94451	1.82178	1.07259	1.67862	0.444275	2.96215	0.755937	1.05679	0.651892	0.829794	1
chr12	112301725	112302255	530	+	1.12389	1.03237	1.12349	2.52247	0.536294	1.06018	0.825082	0.250322	0.323973	0.320241	0.474103	0.685482	1
chr11	91373948	91374839	891	+	0.798553	2.19378	2.07414	1.68165	0.536294	0.441742	0.0634679	0.0834407	0.323973	0.384289	0.474103	0.288624	1
chr1	166196706	166197210	504	+	1.06474	1.48403	1.20992	2.24219	0.417118	0.618439	0.380807	0.417204	0.107991	0.384289	0.0592629	0.144312	1
chr1	97439728	97440599	871	+	0.768977	1.35498	1.72845	2.52247	1.43012	0.706787	0.317339	0.125161	0.215982	0.0960722	0.592629	0.144312	1
chr3	57760143	57761218	1075	+	1.33092	1.80664	2.50625	2.10206	0.595882	0.353394	0.380807	0.625805	0.215982	0.544409	0.533366	0.469014	1
chr10	81059672	81060577	905	+	1.06474	2.58092	1.29634	2.10206	3.39653	3.26889	1.14242	1.12645	0.863928	1.6012	2.13346	3.13879	1
chr10	10362741	10363590	849	+	1.15346	1.41951	1.33955	1.68165	1.07259	0.883484	1.14242	0.125161	0.215982	0.256192	0.237052	0.108234	1
chr10	76441614	76441940	326	+	1.06474	1.29046	2.33341	3.64356	3.039	1.94366	1.45976	0.834407	0.755937	1.05679	0.829681	1.11842	1
chr7	43452834	43453517	683	+	1.03516	1.03237	1.20992	2.6626	0.893824	0.618439	0.317339	2.58666	0.323973	0.416313	0.533366	0.613326	1
chr17	85395622	85396420	798	+	0.976009	1.22594	2.59268	1.40137	0.655471	0.883484	0.317339	0.542365	1.72786	1.76132	1.42231	1.37096	1
chr3	70288305	70289589	1284	+	1.09431	1.6776	2.11735	3.08302	0.774647	0.706787	0.761614	0.125161	0.107991	0.608457	0.41484	0.144312	1
chr2	67632819	67633398	579	+	1.15346	1.80664	1.1667	2.80274	0.655471	0.265045	0.317339	0.292043	0.323973	0.0640481	0.41484	0.144312	1
chr7	43681869	43682860	991	+	1.03516	2.90354	1.55561	2.6626	1.31094	0.706787	0.88855	0.500644	1.51187	0.480361	0.592629	0.938028	1
chr16	3241978	3242395	417	+	2.04075	1.54855	2.2902	0.700685	0.357529	0.441742	0.698146	0.876128	1.29589	0.992746	0.948206	0.469014	1
chr2	163424256	163425133	877	+	0.768977	0.774276	1.94451	1.1211	0.0595883	0.441742	0.253871	1.04301	0.107991	0.576433	0.829681	0.505092	1
chrX	93701781	93702462	681	+	0.916857	1.22594	1.9013	0.98096	1.19176	1.06018	0.825082	0.333763	0.755937	0.672505	0.829681	0.577248	1
chr5	23843361	23845165	1804	+	1.4788	2.00021	1.9013	4.06398	3.75406	4.68247	2.34831	1.54365	1.07991	1.21691	1.24452	1.94821	1
chr5	19279561	19280487	926	+	0.768977	1.6776	1.77166	1.54151	0.715059	0.795136	0.190404	0.125161	0.431964	0.288216	0.474103	0.288624	1
chr1	67776684	67777372	688	+	1.3605	0.967845	1.29634	1.54151	0.834235	0.883484	0.253871	0.0834407	0.539955	0.320241	0.41484	0.108234	1
chr3	50087942	50089252	1310	+	1.21262	1.29046	2.72231	1.40137	1.43012	1.41357	0.825082	0.458924	0.215982	0.224168	0	0.216468	1
chr3	24389820	24390893	1073	+	0.916857	1.80664	1.59882	2.52247	1.013	0	0.634679	0.375483	0.215982	0.288216	0.0592629	0.216468	1
chr8	54756940	54758484	1544	+	1.12389	2.12926	1.72845	1.54151	0.834235	0.706787	0.634679	0.208602	0.323973	0.0960722	0.296315	0.108234	1
chr14	28502389	28503175	786	+	1.18304	1.54855	2.16056	1.68165	0.536294	0.706787	0.126936	0.208602	0.215982	0.384289	0.474103	0.577248	1
chr13	4765344	4766536	1192	+	1.00558	1.54855	1.98772	1.68165	1.19176	0.971832	0.825082	0.0417204	0.323973	0.16012	0.296315	0.216468	1
chr9	74472434	74473389	955	+	1.06474	2.06474	1.51239	1.82178	0.715059	0.971832	0.571211	0.0834407	0.215982	0.128096	0.237052	0.288624	1
chr4	88109051	88109430	379	+	0.798553	0.903322	2.50625	1.54151	0.715059	0.441742	0.507743	0.250322	0.539955	0.448337	0.296315	0.18039	1
chr11	37074747	37075999	1252	+	0.946433	1.87117	2.33341	3.22315	0.774647	0.618439	0.761614	0.417204	0.431964	0.448337	0.41484	0.108234	1
chr18	17157839	17158411	572	+	0.828129	0.967845	1.64203	2.52247	0.357529	0.265045	0.317339	0.250322	0.107991	0.288216	0.237052	0.324702	1
chr1	6089486	6090208	722	+	0.946433	1.22594	1.55561	2.80274	1.013	0.795136	0.571211	1.00129	1.07991	1.31299	1.24452	1.1545	1
chr17	30596073	30596426	353	+	1.33092	1.41951	0.604958	0.840823	0.178765	0.265045	0	1.71053	0.107991	0.416313	0.888944	0.469014	1
chr14	41198134	41199465	1331	+	1.27177	1.74212	2.46304	2.6626	1.25135	1.23688	0.634679	0.250322	0.647946	0.128096	0.118526	0.18039	1
chrX	19157674	19158480	806	+	0.976009	1.03237	1.98772	0.560548	0.536294	0.618439	0.190404	0.292043	0.215982	0.192144	0.355577	0.144312	1
chr4	13586667	13587397	730	+	1.03516	1.16141	1.20992	2.80274	1.43012	1.14853	0.88855	0.667526	0.431964	0.352265	0.237052	0.36078	1
chr3	108751796	108752776	980	+	0.709825	1.48403	2.16056	1.68165	0.834235	1.85532	1.84057	0.500644	0.647946	1.15287	1.42231	1.08234	1
chr17	13007190	13008615	1425	+	0.946433	1.6776	2.80873	3.36329	3.09859	3.00385	3.5542	1.08473	0.971919	0.928697	1.30378	1.98429	1
chr10	102897084	102897493	409	+	1.09431	1.35498	1.08028	2.24219	0.774647	0.971832	0.952018	0.458924	0.107991	0.384289	0.474103	0.432936	1
chr13	67111712	67112771	1059	+	1.09431	1.80664	1.9013	3.08302	0.715059	1.94366	0.825082	1.37677	2.3758	1.82537	1.83715	2.63369	1
chr5	91783754	91784702	948	+	1.00558	2.32283	2.03093	1.82178	1.13218	1.41357	1.07895	1.16817	1.40388	1.56918	0.888944	1.40704	1
chr4	38370775	38371793	1018	+	1.06474	2.77449	2.11735	3.08302	1.13218	0.883484	0.507743	0.417204	0.539955	0.16012	0.237052	0.216468	1
chr2	149720697	149721485	788	+	1.27177	2.5164	1.46918	2.38233	1.19176	0.795136	0.253871	0.876128	1.29589	0.256192	0.651892	0.216468	1
chrX	104069454	104070287	833	+	0.887281	1.6776	1.42597	1.96192	1.07259	0.53009	0.253871	0.584085	1.07991	0.512385	0.355577	0.829794	1
chr13	101719251	101719939	688	+	1.03516	1.09689	1.20992	1.96192	0.834235	0.971832	0.761614	0.917848	1.07991	0.608457	0.296315	0.793716	1
chr1	28442485	28443382	897	+	0.650672	0.967845	2.33341	2.24219	1.78765	0.618439	0.571211	0.208602	0.107991	0.288216	0.177789	0.144312	1
chr11	22500162	22500977	815	+	0.768977	1.29046	1.77166	2.94288	1.48971	0.53009	0.634679	0.625805	1.1879	1.47311	0.888944	1.55135	1
chr2	56288346	56289173	827	+	0.798553	1.61308	1.94451	3.36329	0.655471	0.53009	0.253871	0.0834407	0	0.0960722	0.118526	0.144312	1
chrX	120201400	120202995	1595	+	1.27177	2.06474	2.37662	4.76466	1.25135	1.41357	0.190404	0.250322	0.215982	0.224168	0.177789	0.072156	1
chr5	139251847	139253276	1429	+	1.3605	1.54855	2.2902	3.92384	3.51571	2.47376	2.34831	2.2529	0.755937	1.44108	1.42231	1.69567	1
chr1	184897452	184897897	445	+	1.24219	1.48403	1.38276	2.38233	1.013	0.53009	0.253871	0.750967	0.755937	0.896673	0.592629	0.577248	1
chr12	41302778	41303335	557	+	1.3605	1.61308	1.29634	2.52247	0	0	0.0634679	0.0834407	0	0	0.296315	0.108234	1
chr15	92320564	92321829	1265	+	1.00558	2.38735	2.03093	2.10206	1.07259	0.883484	0.444275	0.584085	0.863928	0.224168	0.474103	0.288624	1
chr16	68265619	68266426	807	+	0.739401	1.16141	1.72845	1.96192	1.25135	0.441742	0.698146	0.667526	0.863928	0.192144	0.237052	0.18039	1
chr5	86281776	86283142	1366	+	1.03516	2.45187	2.33341	3.64356	1.013	0.883484	1.20589	0.250322	0.215982	0.544409	0.296315	0.36078	1
chr15	91753773	91754802	1029	+	1.09431	1.80664	2.16056	3.50343	2.44312	1.06018	0.698146	0.417204	1.07991	0.704529	0.651892	0.90195	1
chr7	124510425	124511326	901	+	1.59711	2.19378	1.25313	1.68165	1.13218	0.618439	0.253871	0.333763	0.215982	0.192144	0.41484	0.288624	1
chr13	56659946	56660535	589	+	1.06474	1.6776	1.42597	1.96192	0.893824	1.06018	0.698146	0.166881	0.539955	0.128096	0.296315	0.324702	1
chr12	56003204	56003976	772	+	0.946433	0.903322	1.81487	2.10206	1.13218	0.353394	0.698146	0.166881	0.107991	0.384289	0.41484	0.144312	1
chr18	29772407	29773195	788	+	1.30134	1.22594	1.64203	0.420411	0.357529	0.706787	1.01549	0.166881	0.323973	0.448337	0.296315	0.18039	1
chr1	184395169	184395761	592	+	0.798553	1.22594	1.51239	2.38233	2.62188	2.29706	1.26936	0.584085	0.539955	1.18489	0.948206	1.08234	1
chrX	129788995	129789753	758	+	0.946433	1.80664	1.42597	2.80274	0.774647	1.23688	0.444275	0.250322	0	0.256192	0.296315	0.288624	1
chr14	22864808	22865496	688	+	0.857705	1.74212	2.03093	1.40137	0.774647	0.0883484	0.952018	0.208602	0	0.192144	0.118526	0.216468	1
chr16	50372242	50374545	2303	+	1.27177	2.06474	3.24085	4.9048	2.026	0.706787	0.317339	0.417204	0.431964	0.288216	0.474103	0.18039	1
chr9	124068436	124069368	932	+	1.18304	1.61308	1.38276	2.94288	0.715059	0.883484	0.88855	0.166881	0.755937	0.352265	0.296315	0.252546	1
chr3	36377775	36378126	351	+	0.650672	1.03237	1.94451	2.38233	1.07259	0.883484	0.698146	0.584085	1.72786	1.28096	0.474103	0.793716	1
chr11	109759835	109761058	1223	+	0.828129	1.61308	1.81487	2.10206	0.893824	0.265045	0.444275	0.250322	0.215982	0.192144	0.296315	0.108234	1
chr2	50271862	50272858	996	+	0.709825	1.6776	1.72845	2.6626	0.774647	1.67862	0.253871	0.250322	0.647946	0.384289	0.296315	0.252546	1
chr1	129064402	129064890	488	+	0.946433	1.35498	1.29634	2.24219	0.893824	1.94366	1.20589	0.584085	0.431964	0.192144	0.0592629	0.18039	1
chr1	143292656	143293052	396	+	0.887281	1.29046	2.07414	2.6626	0.297941	0.795136	0.317339	0.125161	0.647946	0.288216	0.177789	0.144312	1
chr5	52089955	52090424	469	+	1.24219	1.35498	0.864226	1.26123	0.536294	0.706787	0.507743	0.250322	0	0.448337	0.355577	0.288624	1
chr4	5660197	5660751	554	+	1.03516	0.967845	1.38276	1.54151	1.19176	0.265045	0.317339	0.292043	0.215982	0.352265	0.237052	0.396858	1
chrX	166045979	166046822	843	+	1.33092	2.38735	1.46918	3.50343	0.536294	1.06018	0.634679	0.166881	0.323973	0.128096	0.118526	0.144312	1
chr8	53302199	53302801	602	+	0.739401	1.87117	1.77166	3.50343	1.013	0.618439	0.571211	0.125161	0.539955	0.320241	0.0592629	0.072156	1
chrX	138485227	138486340	1113	+	1.09431	1.74212	1.64203	1.1211	1.31094	1.23688	0.253871	0.166881	0.647946	0.192144	0.177789	0.144312	1
chr5	48327269	48328284	1015	+	1.30134	2.06474	1.20992	2.38233	1.13218	1.06018	0.317339	0.625805	0.863928	0.224168	0.237052	0.252546	1
chr2	64714195	64715266	1071	+	1.15346	2.00021	1.85809	2.52247	0.774647	0.441742	0.317339	0.0834407	0.215982	0.288216	0.118526	0.216468	1
chrX	49387329	49388078	749	+	0.976009	1.09689	1.98772	1.68165	1.19176	0.441742	0.317339	0.208602	0.107991	0.384289	0.296315	0.108234	1
chrX	104028635	104029822	1187	+	1.50838	2.45187	1.98772	4.06398	1.07259	0.706787	0.825082	0.333763	0.431964	0.16012	0.355577	0.324702	1
chr1	12615540	12616310	770	+	0.946433	1.80664	1.59882	2.80274	1.31094	1.94366	0.698146	0.333763	1.51187	0.672505	0.592629	0.324702	1
chr1	69405149	69406652	1503	+	1.30134	2.90354	2.54947	3.22315	0.655471	0.53009	0.380807	0.250322	0.323973	0.416313	0.355577	0.54117	1
chr10	44845774	44846711	937	+	1.09431	0.580707	0.648169	1.68165	2.62188	1.94366	1.5867	0.500644	0.863928	0.448337	0.770418	0.252546	1
chr7	50433873	50434748	875	+	1.50838	2.12926	1.59882	2.24219	1.60888	0.795136	0.698146	0.292043	0.647946	0.256192	0.237052	0.396858	1
chr5	135349603	135350533	930	+	1.03516	0.903322	1.1667	1.26123	1.013	0.353394	0.444275	2.12774	0.755937	1.76132	2.13346	2.9584	1
chr5	9704689	9705212	523	+	0.739401	1.80664	2.16056	3.50343	1.37053	0.795136	0.444275	0.375483	0.323973	0.352265	0.0592629	0.252546	1
chr3	141211201	141212322	1121	+	1.09431	2.00021	1.55561	2.94288	0.893824	0.706787	0.825082	0.208602	0.215982	0.928697	0.41484	0.757638	1
chr8	66732373	66733104	731	+	1.00558	2.19378	1.59882	2.52247	0.655471	0.53009	0.698146	0.500644	0.323973	0.288216	0.41484	0.252546	1
chr15	52755154	52756297	1143	+	0.828129	1.03237	2.16056	2.24219	1.96641	0.883484	1.39629	0.333763	0.863928	0.768577	0.355577	1.26273	1
chr6	64799129	64800186	1057	+	1.65626	1.16141	1.03707	3.50343	2.14518	1.41357	2.47525	0.667526	0.755937	0.448337	0.651892	0.90195	1
chr12	98426568	98427249	681	+	1.24219	2.32283	1.77166	2.6626	0.953412	0.353394	0.761614	0.0417204	0.107991	0.288216	0.0592629	0.324702	1
chrX	75044460	75045365	905	+	1.06474	1.93569	1.29634	2.52247	0.893824	1.14853	0.761614	0.125161	0.215982	0.352265	0.237052	0.072156	1
chr7	69491096	69492234	1138	+	1.00558	1.54855	1.46918	2.94288	1.43012	0.53009	0.761614	0.333763	0.215982	0.352265	0.237052	0.036078	1
chr3	155039971	155040512	541	+	1.09431	1.22594	1.81487	1.1211	0.774647	0.53009	0.126936	0.500644	0.107991	0.448337	0.41484	0.216468	1
chr1	171515233	171517388	2155	+	1.68583	2.83901	2.6791	2.52247	0.774647	0.353394	0.507743	4.88128	0.323973	0.448337	0.474103	0.396858	1
chrX	81348557	81349458	901	+	1.09431	1.35498	1.51239	2.38233	0.417118	0.441742	0.507743	0.166881	0.323973	0	0.296315	0.18039	1
chr18	23529167	23529687	520	+	1.12389	1.48403	1.64203	1.1211	0.655471	0.706787	0.190404	0.417204	0.107991	0.320241	0.177789	0.324702	1
chr14	35148007	35148930	923	+	0.887281	0.967845	2.16056	0.98096	0.357529	0.265045	0.317339	0.250322	0.323973	0.128096	0.355577	0.072156	1
chr6	65982930	65983860	930	+	1.53795	1.41951	1.9013	1.96192	1.07259	1.32523	0.444275	0.333763	0.539955	0.256192	0.296315	0.252546	1
chr12	60509228	60510802	1574	+	0.857705	2.25831	2.07414	3.36329	0.536294	0.441742	0.571211	0.166881	0.107991	0.288216	0.0592629	0.108234	1
chr8	86077055	86077799	744	+	1.00558	1.80664	1.42597	2.10206	0.655471	0.53009	0.380807	0.375483	0.863928	0.448337	0.711155	0.54117	1
chr2	64801808	64802213	405	+	0.946433	1.6776	1.85809	1.96192	1.48971	1.06018	0.190404	0.208602	0.107991	0.0640481	0.355577	0.324702	1
chr6	50074647	50075052	405	+	0.976009	1.6776	1.64203	2.6626	0.417118	0.176697	0.380807	0.458924	0.971919	0.736553	1.30378	0.974106	1
chr4	102439636	102440101	465	+	0.887281	0.838799	1.46918	2.80274	0.417118	1.06018	0.253871	0.542365	0.647946	0.128096	0.296315	0.216468	1
chr6	31934369	31935447	1078	+	1.44923	2.45187	1.77166	1.68165	0.595882	0.176697	0.444275	0.667526	0.107991	0.384289	0.237052	0.505092	1
chr9	72205608	72206367	759	+	0.798553	1.41951	1.55561	1.96192	0.655471	1.23688	0.571211	0.542365	0.647946	0.384289	0.474103	0.54117	1
chr6	115166267	115167146	879	+	1.03516	2.19378	1.46918	2.6626	1.25135	0.971832	0.634679	0.500644	0.431964	0.224168	0.118526	0.144312	1
chr13	30548638	30549251	613	+	0.976009	0.838799	1.25313	1.96192	1.13218	1.23688	0.761614	0.584085	0.539955	1.08882	0.948206	1.83998	1
chr3	135377299	135377887	588	+	0.857705	1.03237	1.51239	2.10206	0.953412	1.06018	0.761614	0.500644	0.323973	0.544409	0.296315	0.324702	1
chr14	118174881	118175895	1014	+	0.828129	2.32283	1.64203	1.82178	1.13218	0.441742	0.444275	2.41978	1.51187	1.40906	1.54084	1.87606	1
chr1	187870943	187871768	825	+	0.768977	1.61308	1.72845	3.36329	1.43012	1.32523	0.380807	0.333763	0.647946	0.416313	0.355577	0.18039	1
chr15	69874976	69875609	633	+	1.09431	1.48403	1.25313	1.54151	0.953412	1.67862	0.88855	0.166881	0	0.128096	0.177789	0.144312	1
chr19	51730374	51731513	1139	+	0.976009	2.12926	1.68524	0.98096	0.655471	1.06018	0.825082	0.458924	0.863928	0.256192	0.177789	0.36078	1
chr15	52160337	52160937	600	+	1.33092	0.709753	0.821014	1.54151	1.96641	1.59027	2.22138	0.333763	0.431964	0.608457	0.711155	0.54117	1
chrX	87671604	87671952	348	+	1.06474	1.48403	1.94451	3.50343	0.655471	0.706787	0.190404	0.125161	0	0.16012	0.0592629	0	1
chr12	52127746	52128238	492	+	1.03516	1.22594	1.29634	3.64356	1.25135	0.795136	0.634679	0.834407	0.539955	0.288216	0.237052	0.54117	1
chr11	33578107	33579860	1753	+	0.739401	2.25831	1.85809	1.82178	0.834235	0.706787	0.317339	2.79526	1.29589	1.37703	1.00747	1.83998	1
chr9	26060270	26061107	837	+	0.887281	1.48403	1.42597	1.26123	0.953412	0.353394	0.634679	0.0417204	0.323973	0.256192	0.237052	0.072156	1
chrX	169594030	169594661	631	+	0.650672	1.41951	1.9013	2.38233	0.774647	0.176697	0.444275	0.292043	1.61987	0.672505	0.948206	0.938028	1
chr6	143102923	143103875	952	+	0.768977	0.903322	1.59882	1.68165	0.774647	0.706787	0.825082	1.37677	0.971919	1.44108	1.30378	2.27291	1
chr13	6970320	6970926	606	+	1.06474	1.48403	1.64203	2.52247	0.834235	0.53009	0.317339	0.709246	0.215982	0.256192	0.296315	0.144312	1
chr15	55996591	55997269	678	+	1.00558	1.09689	1.38276	1.26123	0.834235	0.706787	0.571211	0.125161	0	0.16012	0	0.54117	1
chr4	84310138	84310574	436	+	1.06474	1.09689	1.08028	2.10206	0.536294	0.706787	0	0.250322	0	0.416313	0.118526	0.396858	1
chr18	62600574	62601505	931	+	1.09431	1.54855	1.03707	1.96192	0.893824	0.353394	0.952018	0.250322	0.755937	0.576433	0.711155	1.04626	1
chr11	42678080	42678951	871	+	1.06474	1.87117	1.51239	1.26123	0.595882	0.706787	0.317339	0.250322	0.215982	0.224168	0.177789	0	1
chr13	43038423	43038773	350	+	0.946433	1.22594	1.46918	0.98096	0.476706	0.265045	0.571211	0.542365	0.323973	0.16012	0.237052	0.36078	1
chr12	86175207	86176184	977	+	0.946433	1.48403	2.33341	2.80274	1.013	0.706787	0.380807	0.876128	1.51187	1.88942	1.54084	2.41723	1
chr1	25895170	25896257	1087	+	0.709825	1.03237	1.9013	1.26123	0.595882	0.441742	0.507743	0.125161	0.215982	0.224168	0.177789	0.036078	1
chr9	53669384	53670837	1453	+	0.798553	1.93569	1.77166	2.24219	0.774647	0.883484	0.507743	1.20989	1.72786	1.95347	2.19273	3.17486	1
chr1	66226091	66227466	1375	+	0.680248	1.87117	1.94451	3.50343	0.953412	0.971832	0.952018	0.166881	0.971919	0.384289	0.41484	0.288624	1
chrX	17463244	17464342	1098	+	1.06474	2.19378	1.64203	2.38233	0.476706	0.53009	0.253871	0.375483	0	0.448337	0.355577	0.144312	1
chr16	63591245	63591970	725	+	0.798553	1.6776	1.59882	2.80274	1.78765	0.795136	0.698146	0.333763	0.431964	0.256192	0.355577	0.216468	1
chr9	33069986	33070857	871	+	0.887281	1.35498	1.68524	2.10206	1.84724	1.14853	0.698146	0.208602	0.215982	0.192144	0.41484	0.108234	1
chr1	52875224	52876246	1022	+	0.916857	1.74212	1.9013	1.1211	0.417118	0.265045	0.0634679	1.54365	0.539955	0.864649	0.829681	0.829794	1
chr18	33693709	33694691	982	+	1.12389	1.35498	1.20992	1.68165	0.655471	1.06018	0.825082	0.500644	0.647946	0.352265	0.948206	0.324702	1
chr9	40800632	40801232	600	+	1.21262	0.967845	1.59882	1.1211	1.84724	1.23688	0.444275	0.458924	0.323973	0.576433	1.89641	1.73174	1
chr11	91267118	91267541	423	+	1.06474	1.03237	0.993859	1.96192	1.13218	0.618439	0.952018	0.417204	0.107991	0.256192	0.0592629	0.18039	1
chr17	58241169	58242485	1316	+	1.30134	2.19378	2.41983	2.10206	0.595882	0.706787	0.190404	0	0.215982	0.128096	0.296315	0.072156	1
chr17	51181389	51182044	655	+	1.18304	1.16141	1.77166	2.24219	0.655471	1.41357	0.190404	0.750967	0.539955	0.416313	0.237052	0.252546	1
chr6	106118078	106119775	1697	+	0.768977	2.06474	2.41983	5.04494	6.01841	2.29706	2.91952	0.417204	0.431964	0.640481	0.296315	0.577248	1
chr18	45308859	45309494	635	+	1.18304	1.16141	1.12349	1.54151	0.953412	0.53009	0.507743	0.166881	0.539955	0.256192	0.296315	0.216468	1
chr16	16739911	16742075	2164	+	1.62668	2.19378	2.2902	3.08302	0.715059	0.883484	0.253871	0.792687	0.323973	0.960722	0.533366	0.577248	1
chr9	120260120	120261482	1362	+	0.768977	0.516184	1.59882	1.82178	0.476706	0.353394	0.698146	0.542365	1.61987	2.24168	0.888944	1.69567	1
chrX	167647076	167648175	1099	+	0.709825	2.06474	1.9013	1.68165	1.013	1.41357	0.444275	0.125161	0.107991	0.0960722	0.118526	0.144312	1
chr7	112415957	112417101	1144	+	1.33092	1.22594	1.64203	1.68165	1.48971	0.353394	0.444275	0.333763	1.07991	0.800601	0.651892	0.90195	1
chr2	50109822	50110872	1050	+	1.06474	0.967845	1.25313	3.50343	3.15818	3.71063	2.15791	0.667526	1.40388	0.736553	0.829681	0.829794	1
chr15	48862222	48862935	713	+	1.41965	2.64544	1.20992	2.6626	0.238353	0.176697	0.253871	0.292043	0.647946	0.288216	0.296315	0.216468	1
chr17	79771670	79772428	758	+	1.03516	1.35498	1.72845	4.20411	2.20477	1.41357	0.952018	0.458924	0.431964	0.416313	0.474103	0.324702	1
chr7	62230743	62232053	1310	+	1.65626	3.03258	2.6791	5.88576	2.62188	2.12036	1.5867	0.917848	0.755937	1.12084	1.65936	1.29881	1
chr4	88867493	88868784	1291	+	0.946433	2.00021	1.51239	4.48439	3.039	1.67862	2.03097	0.625805	0.107991	0.544409	0.177789	0.432936	1
chr10	112364266	112365274	1008	+	0.916857	2.25831	1.46918	1.68165	1.37053	2.29706	0.761614	0.417204	0	0.512385	0.355577	0.216468	1
chr12	118660294	118661630	1336	+	1.71541	1.87117	2.33341	5.18507	0.774647	0.883484	0.380807	0.542365	0.323973	0.224168	0.237052	0.469014	1
chrX	113644537	113645385	848	+	1.03516	1.80664	2.20378	2.38233	0.953412	0.883484	0.0634679	0.0834407	0.107991	0.224168	0.237052	0.144312	1
chr2	139608941	139609289	348	+	0.976009	0.903322	1.33955	0.98096	0.595882	1.67862	1.01549	1.16817	1.1879	0.608457	0.829681	0.649404	1
chr18	31337484	31338076	592	+	0.828129	2.00021	1.55561	2.10206	1.013	0.353394	0	0.208602	0.323973	0.256192	0.41484	0.288624	1
chr17	50651488	50652016	528	+	1.15346	0.774276	1.25313	2.52247	0.417118	0.795136	0.253871	0.250322	0.215982	0.192144	0.118526	0.252546	1
chr1	155516405	155516953	548	+	0.768977	1.61308	1.98772	2.10206	1.013	1.06018	0.952018	1.08473	1.51187	1.31299	1.42231	1.69567	1
chr5	5873879	5875062	1183	+	0.680248	1.29046	2.46304	1.40137	0.238353	0.53009	0.0634679	0.500644	0.755937	0.224168	0.296315	0.432936	1
chrX	57088545	57089767	1222	+	1.24219	2.12926	1.25313	2.24219	1.013	0.706787	0.317339	0.709246	1.83585	1.50513	1.06673	1.65959	1
chr15	102033756	102034603	847	+	0.798553	1.03237	2.03093	0.98096	0.417118	0.265045	0.507743	0.709246	0.107991	0.864649	0.355577	0.685482	1
chr13	40552207	40552793	586	+	1.27177	1.61308	1.51239	1.54151	0.595882	0.618439	0.698146	0.667526	0.755937	0.224168	0.355577	0.324702	1
chr7	114719217	114719873	656	+	1.00558	1.41951	1.38276	1.40137	1.37053	0.883484	0.761614	0.292043	0.215982	0.544409	0.41484	0.613326	1
chr6	84604586	84605087	501	+	1.24219	1.22594	0.993859	1.40137	0.417118	0.176697	0	0.417204	0.107991	0.128096	0.296315	0.252546	1
chr1	127118898	127120245	1347	+	0.798553	2.70997	1.64203	3.50343	0.476706	1.14853	0.253871	0.125161	0.215982	0.224168	0.296315	0.108234	1
chr12	89698476	89699298	822	+	0.887281	2.38735	1.46918	2.24219	0.893824	1.41357	0.253871	0.458924	0.323973	0.384289	0.355577	0.36078	1
chr6	78882641	78883480	839	+	1.09431	0.64523	1.94451	1.26123	0.417118	0.618439	0.126936	0.417204	0.323973	0.512385	0.355577	0.577248	1
chr10	71044762	71045808	1046	+	1.09431	1.29046	1.46918	0.98096	0.595882	0.353394	0.317339	0.208602	0.215982	0.384289	0.41484	0.18039	1
chr1	105802909	105803623	714	+	1.09431	1.48403	1.03707	2.6626	1.37053	1.94366	1.14242	1.16817	0.863928	1.12084	1.89641	1.26273	1
chr14	119558431	119559406	975	+	1.06474	1.74212	2.33341	2.38233	1.013	0.53009	0.444275	0.625805	0.647946	0.544409	0.237052	0.072156	1
chr6	25450301	25450889	588	+	1.09431	1.54855	1.08028	2.80274	1.60888	0.971832	2.60218	0.375483	0	0.16012	0.474103	0.252546	1
chr9	91564348	91565101	753	+	0.916857	2.38735	1.51239	1.82178	0.297941	0.176697	0.190404	0.375483	0.431964	0.16012	0.237052	0.252546	1
chrX	108423855	108424654	799	+	1.09431	1.87117	1.38276	2.10206	0.595882	0.353394	0.253871	0.417204	0.215982	0.128096	0.237052	0.036078	1
chr14	73728151	73728780	629	+	1.00558	1.48403	1.08028	2.24219	1.43012	1.76697	1.90404	0.292043	0.755937	0.192144	0.711155	0.072156	1
chr15	100933032	100933378	346	+	0.857705	1.09689	1.46918	3.36329	0.595882	0.706787	0.317339	1.16817	1.72786	1.47311	1.95568	2.56154	1
chr15	90603254	90604318	1064	+	1.21262	1.6776	2.41983	2.10206	1.37053	0.971832	0.88855	0.458924	0.215982	0.928697	0.474103	0.216468	1
chr2	117212076	117213184	1108	+	1.09431	1.35498	2.03093	1.1211	0.0595883	1.41357	0.571211	1.04301	1.07991	0.960722	0.177789	0.577248	1
chr18	36793130	36794535	1405	+	1.03516	0.838799	2.16056	4.06398	2.56229	2.47376	2.79259	1.46021	0.863928	2.08156	1.83715	2.16468	1
chr1	51114749	51115076	327	+	0.946433	1.41951	1.81487	0.700685	0.774647	0.795136	0.444275	0.250322	0.755937	0.320241	0.474103	0.324702	1
chr10	28136635	28137535	900	+	1.18304	2.00021	2.03093	2.94288	0.655471	0.53009	0.317339	0.250322	0.323973	0.416313	0.296315	0.18039	1
chr8	10298572	10299730	1158	+	1.03516	1.48403	2.11735	2.38233	0.595882	0.353394	0.190404	0.208602	0.215982	0.288216	0.0592629	0.18039	1
chr15	86061296	86062265	969	+	0.798553	1.54855	1.77166	2.10206	1.07259	0.176697	0	0.542365	0.215982	1.15287	1.126	0.865872	1
chr11	14171080	14172184	1104	+	1.03516	1.29046	1.9013	3.64356	0.655471	1.14853	0.317339	0.0417204	0.647946	0.224168	0.0592629	0.18039	1
chr4	109569111	109570167	1056	+	1.39007	2.06474	0.993859	3.08302	0.834235	0.883484	0.507743	0.458924	1.1879	0.608457	0.41484	0.577248	1
chr15	101221241	101222087	846	+	0.857705	0.64523	1.85809	1.54151	1.31094	1.32523	1.45976	1.20989	0.539955	1.40906	0.711155	1.1545	1
chr4	71381951	71382412	461	+	0.739401	1.93569	1.77166	1.82178	0.893824	0.353394	0.317339	0.417204	0.863928	0.544409	0.41484	0.36078	1
chr16	51761700	51762260	560	+	1.24219	1.03237	1.08028	0.98096	0.834235	0.353394	0.380807	0.166881	0.215982	0.224168	0.118526	0.072156	1
chr13	49798970	49799452	482	+	1.15346	1.22594	1.42597	0.840823	0.357529	0.353394	0.190404	0.500644	0.647946	0.448337	0.355577	0.649404	1
chr6	59024051	59024843	792	+	0.976009	1.48403	1.33955	1.26123	0.595882	0.795136	1.9675	0.709246	1.40388	1.28096	0.474103	1.19057	1
chr5	82124159	82125251	1092	+	0.887281	1.41951	2.16056	0.98096	1.43012	1.23688	0.507743	0.250322	0.323973	0.192144	0.118526	0.216468	1
chr9	10502761	10503478	717	+	1.27177	0.838799	0.561747	0.560548	0.476706	0.618439	0.444275	0.125161	0	0.256192	0.41484	0.108234	1
chr7	52534109	52536181	2072	+	1.59711	2.70997	3.068	1.96192	0.417118	0.706787	0.444275	0.166881	0.539955	0.288216	0.118526	0.108234	1
chr1	63819843	63821189	1346	+	1.24219	1.80664	2.07414	2.6626	1.43012	0.883484	0.634679	0.500644	0.107991	0.512385	0.177789	0.144312	1
chr2	124031309	124032346	1037	+	1.39007	1.61308	2.80873	3.22315	1.54929	0.618439	0.507743	0.166881	0	0.0960722	0.118526	0.216468	1
chr8	65820895	65821798	903	+	0.828129	1.80664	1.9013	0.560548	0.238353	0.265045	0.507743	0.250322	0.431964	0.128096	0.177789	0.072156	1
chr14	12957477	12958188	711	+	0.916857	1.74212	1.42597	4.06398	0.774647	1.14853	0.380807	0.500644	0.755937	0.128096	0.296315	0.216468	1
chr4	104288421	104289427	1006	+	1.65626	2.00021	1.94451	2.24219	0.536294	0.441742	0.380807	0.250322	0.431964	0.16012	0.41484	0.144312	1
chr6	108593839	108594328	489	+	0.798553	1.29046	1.64203	1.40137	1.90682	0.971832	1.45976	0.876128	0.755937	1.15287	0.41484	0.757638	1
chr15	72155246	72155714	468	+	0.976009	1.16141	1.38276	2.80274	0.476706	0.706787	0.126936	0.625805	0.431964	0.800601	0.533366	0.757638	1
chr10	25551910	25552952	1042	+	1.21262	1.48403	1.85809	2.80274	1.19176	1.67862	0.825082	0.542365	0.107991	0.448337	0.888944	0.613326	1
chr12	34176553	34177550	997	+	1.09431	2.00021	1.1667	2.24219	0.893824	1.06018	0.634679	0.333763	0.755937	0.256192	0.296315	0.144312	1
chr6	80018681	80020260	1579	+	0.828129	0.967845	1.1667	4.06398	2.91982	1.32523	2.91952	0.542365	0.431964	0.320241	0.41484	0.432936	1
chr14	83833757	83834554	797	+	1.33092	1.61308	1.38276	2.38233	0.238353	0.353394	0.190404	0.292043	0	0.0960722	0.296315	0.252546	1
chr3	20535948	20536997	1049	+	0.768977	2.19378	1.77166	3.64356	1.19176	0.353394	0.444275	0.750967	0.323973	0.672505	0.770418	0.54117	1
chr18	17288701	17289676	975	+	1.18304	1.61308	2.20378	2.94288	0.476706	1.50192	0.952018	0.292043	0.647946	0.352265	0.355577	0.216468	1
chr18	52232447	52233150	703	+	1.00558	2.06474	1.72845	1.40137	1.48971	0.441742	0.825082	0.166881	0.215982	0.128096	0.296315	0.216468	1
chr15	16658498	16659650	1152	+	1.4788	1.80664	3.11121	2.38233	1.25135	1.06018	0.634679	0.500644	0.107991	0.416313	0	0.144312	1
chrX	145137602	145138476	874	+	1.12389	1.09689	1.33955	1.82178	2.14518	2.03201	0.507743	0.208602	0.323973	0.192144	0.237052	0.108234	1
chr5	130455876	130456224	348	+	0.916857	1.09689	1.51239	1.40137	1.013	0.795136	0.317339	1.87742	1.51187	1.05679	0.533366	0.505092	1
chr9	85294189	85295188	999	+	1.03516	1.16141	2.20378	1.68165	0.893824	0.971832	0.444275	0.166881	0.323973	0.224168	0.177789	0.252546	1
chr7	81825784	81826622	838	+	0.768977	1.16141	2.03093	2.38233	0.476706	0.618439	0.317339	1.08473	0.431964	0.192144	0.592629	0.252546	1
chr1	72707349	72708424	1075	+	0.946433	1.80664	1.55561	4.20411	1.43012	0.353394	0.698146	1.25161	0.215982	0.672505	0.888944	0.469014	1
chr5	135309763	135310746	983	+	1.18304	2.12926	1.46918	2.38233	0.536294	0.883484	0.253871	0.542365	0.323973	0.800601	0.770418	0.649404	1
chr15	89648219	89649770	1551	+	1.44923	2.58092	1.94451	3.92384	1.013	1.06018	0.126936	0.250322	0.323973	0.448337	0.592629	0.18039	1
chr10	39169743	39170504	761	+	0.887281	1.48403	1.46918	2.24219	1.66847	1.59027	0.88855	0.917848	0.863928	1.18489	0.533366	1.08234	1
chr8	22731145	22732077	932	+	0.739401	2.00021	1.77166	3.08302	0.476706	0.795136	0.571211	0.250322	0.863928	0.384289	0.474103	0.505092	1
chrX	137497332	137498507	1175	+	0.887281	1.80664	2.20378	1.82178	0.476706	0.618439	0.126936	0.208602	0.323973	0.288216	0.118526	0.216468	1
chrX	112293468	112294199	731	+	1.00558	1.6776	1.20992	1.96192	0.655471	0.795136	0.825082	0.250322	0.323973	0.224168	0.118526	0.072156	1
chr14	60512759	60513667	908	+	0.916857	2.32283	1.94451	2.52247	1.60888	1.94366	0.761614	0.876128	1.1879	0.896673	0.533366	1.19057	1
chr15	70293240	70293873	633	+	1.06474	1.48403	1.29634	1.96192	0.417118	1.32523	0.825082	0.125161	0.539955	0.128096	0.118526	0.144312	1
chr7	38185797	38186351	554	+	1.83371	1.80664	1.9013	0.280274	0.357529	0.176697	0.190404	0.667526	0.431964	0.576433	0.770418	0.829794	1
chr2	36567093	36568176	1083	+	0.709825	2.45187	2.2902	2.6626	0.953412	0.53009	0.444275	0.250322	0	0.224168	0.355577	0.288624	1
chr14	63743488	63744438	950	+	0.976009	0.64523	1.20992	4.06398	0.953412	0.618439	0.761614	0.709246	1.51187	1.50513	1.00747	2.02037	1
chr2	123857167	123857859	692	+	0.916857	1.03237	1.94451	2.6626	1.013	0.971832	0.190404	0.250322	0.647946	0.256192	0.41484	0.216468	1
chr7	115549569	115550702	1133	+	1.3605	2.00021	2.89516	3.08302	0.893824	1.14853	0.380807	0.584085	0	0.320241	0.296315	0.144312	1
chr13	36001146	36001711	565	+	0.857705	1.93569	1.51239	1.40137	0.476706	0.706787	0.507743	0.542365	1.61987	0.672505	0.829681	0.685482	1
chr14	16417850	16418884	1034	+	1.09431	1.87117	1.38276	3.08302	0.297941	0.795136	0.126936	0.166881	0	0.448337	0.177789	0.18039	1
chr19	16844673	16846190	1517	+	1.21262	2.45187	2.11735	2.24219	0.595882	0.53009	0.253871	0.375483	0.863928	0.608457	0.355577	0.144312	1
chr11	26283060	26284193	1133	+	0.976009	1.61308	2.20378	4.76466	1.13218	1.94366	0.825082	0.208602	0.539955	0.512385	0.355577	0.216468	1
chr3	66197530	66198289	759	+	0.976009	1.35498	1.33955	2.38233	1.25135	1.06018	0.634679	0.0834407	0	0.320241	0.237052	0.144312	1
chr3	29379960	29380711	751	+	1.15346	1.41951	1.68524	1.68165	0.536294	0.618439	0.317339	0.208602	0.647946	0.320241	0.118526	0.108234	1
chr3	136819047	136819724	677	+	0.828129	1.6776	1.94451	2.80274	0.595882	1.14853	0.253871	0.417204	0.323973	0.224168	0.711155	0.144312	1
chrX	20192092	20192976	884	+	1.30134	1.54855	2.16056	3.08302	0.715059	0.706787	0.190404	0.709246	0.215982	0	0.177789	0.324702	1
chr18	25951556	25952826	1270	+	0.857705	2.32283	1.9013	1.68165	0.655471	0.441742	0.507743	0.208602	0.323973	0.416313	0.237052	0.18039	1
chr8	86255181	86256151	970	+	0.916857	1.48403	1.55561	3.7837	0.774647	0.618439	0.571211	0.333763	0.107991	0.192144	0.237052	0.108234	1
chr1	130932440	130933555	1115	+	0.946433	2.38735	1.85809	2.24219	0.476706	0.0883484	0.761614	0.250322	0.107991	0.320241	0.296315	0.252546	1
chr1	127030475	127031983	1508	+	0.650672	2.64544	1.98772	2.24219	1.37053	0.53009	0.825082	0.250322	0.647946	0.448337	0.177789	0.216468	1
chr2	119507845	119508656	811	+	1.03516	1.80664	1.33955	2.6626	0.953412	0.795136	1.01549	1.66881	0.431964	1.50513	0.770418	1.33489	1
chr12	8880353	8881548	1195	+	1.74499	1.61308	2.03093	1.96192	1.25135	0.53009	1.01549	0.250322	0.971919	0.608457	0.888944	0.469014	1
chr1	111857715	111858962	1247	+	0.680248	1.6776	1.98772	1.96192	2.026	0.795136	1.33283	0.166881	0.107991	0.224168	0.355577	0	1
chrX	72824637	72825532	895	+	0.739401	2.06474	1.64203	2.94288	1.37053	1.32523	0.88855	1.37677	0.755937	1.12084	0.829681	1.44312	1
chr15	26277042	26277842	800	+	1.33092	1.61308	1.55561	2.24219	1.19176	0.353394	0	0.375483	0.323973	0.256192	0.474103	0.324702	1
chr4	70644729	70645105	376	+	1.06474	1.35498	1.81487	3.36329	0.834235	1.59027	0.571211	0.0834407	0.107991	0.352265	0.296315	0.18039	1
chr13	18155474	18156045	571	+	0.976009	1.48403	1.64203	2.80274	1.31094	0.971832	0.444275	0.208602	0	0.416313	0.355577	0.288624	1
chr8	121436113	121437065	952	+	0.946433	1.93569	2.33341	2.38233	1.07259	1.32523	0.380807	1.66881	1.61987	1.56918	1.36305	1.91213	1
chr8	22276206	22277038	832	+	1.15346	1.80664	2.2902	2.6626	0.595882	0.706787	0.444275	0.792687	0.971919	1.31299	0.533366	0.974106	1
chr1	102679484	102680297	813	+	0.976009	1.48403	1.94451	1.54151	1.013	1.06018	0.0634679	0.166881	0.107991	0.224168	0.0592629	0	1
chr15	98405636	98406156	520	+	0.946433	0.838799	1.29634	2.6626	1.43012	0.883484	0.380807	0.0834407	0.863928	0.128096	0.177789	0.108234	1
chr7	6751122	6751695	573	+	0.946433	0.451661	1.85809	1.54151	0.774647	1.23688	1.45976	0.792687	0.431964	0.992746	0.474103	0.72156	1
chr14	47815315	47816429	1114	+	1.44923	1.74212	1.98772	2.24219	0.774647	0.265045	0.507743	0.500644	1.1879	0.768577	0.948206	0.685482	1
chr14	8458786	8460522	1736	+	1.3605	3.61329	3.71617	4.20411	1.013	0.618439	0.380807	0.292043	0.539955	0.544409	0.474103	0.469014	1
chr14	98505363	98506269	906	+	1.30134	1.41951	1.68524	0.560548	0.655471	0.441742	0.253871	0.584085	0.647946	0.512385	0.711155	1.01018	1
chr2	50360958	50362330	1372	+	1.41965	3.74233	2.54947	3.64356	0.357529	1.94366	0.317339	0.542365	0.107991	0.384289	0.474103	0.216468	1
chr10	105120005	105121480	1475	+	0.976009	1.61308	2.03093	3.50343	1.25135	0.971832	0.634679	0.375483	0.323973	0.288216	0.177789	0.649404	1
chrX	21775583	21776064	481	+	0.946433	1.35498	1.42597	1.82178	1.07259	1.76697	1.01549	0.292043	0.215982	0.544409	0.118526	0.216468	1
chr12	27366837	27367893	1056	+	1.06474	2.06474	1.98772	1.82178	0.893824	0.618439	0.190404	0.292043	0.539955	0.288216	0.296315	0.144312	1
chr3	24691863	24692353	490	+	1.12389	1.09689	1.12349	2.6626	1.19176	1.23688	1.39629	1.25161	0.863928	0.736553	0.533366	0.90195	1
chr16	72785281	72786459	1178	+	1.15346	1.22594	2.63589	1.96192	1.013	0.883484	0.380807	3.04559	1.29589	0.960722	1.24452	2.05645	1
chr17	44100637	44101277	640	+	1.06474	1.6776	1.25313	0.700685	0.297941	0.353394	0.190404	0.709246	0.323973	0.352265	0.177789	0.396858	1
chr1	193973788	193974707	919	+	0.946433	1.74212	1.33955	2.6626	0.715059	0.53009	0.571211	0.125161	0.431964	0.16012	0.177789	0.18039	1
chr10	96617225	96617628	403	+	1.30134	1.74212	1.72845	4.76466	1.31094	1.59027	1.33283	1.62709	1.07991	1.50513	1.83715	3.03055	1
chr15	91923658	91925175	1517	+	1.33092	3.0971	1.64203	2.24219	0.655471	0.618439	0.190404	0.250322	0.755937	0.416313	0.0592629	0.144312	1
chr10	107642924	107643913	989	+	1.12389	2.32283	2.16056	2.24219	1.66847	1.67862	1.07895	1.29333	0.971919	0.288216	0.474103	0.396858	1
chr9	7635073	7635765	692	+	1.09431	1.80664	2.03093	2.6626	1.19176	0.706787	0.507743	0.417204	0.539955	0.224168	0.533366	0.324702	1
chr7	58940906	58942701	1795	+	0.887281	3.41972	2.98158	4.20411	1.60888	0.618439	0.253871	0.292043	0.539955	0.192144	0.177789	0.108234	1
chr18	13052443	13053426	983	+	1.21262	2.06474	1.98772	1.82178	0.476706	0.971832	0.253871	0.333763	0.323973	0.544409	0.296315	0.288624	1
chrX	21787377	21788042	665	+	0.739401	1.03237	2.07414	2.38233	1.37053	1.41357	0.253871	0.208602	0.215982	0.416313	0.296315	0.324702	1
chrX	13793266	13794195	929	+	1.09431	1.35498	1.59882	3.36329	1.13218	0.706787	0.190404	0.208602	0.431964	0.224168	0.237052	0.072156	1
chr15	20433895	20434320	425	+	0.828129	1.03237	1.85809	1.40137	0.476706	0.618439	0.507743	0.333763	0.431964	0.0320241	0.118526	0.144312	1
chrX	90237859	90238592	733	+	0.798553	1.22594	1.68524	1.82178	1.19176	0.795136	0.317339	0.166881	0.215982	0.352265	0.237052	0.144312	1
chr11	29660637	29661664	1027	+	0.798553	1.74212	1.55561	2.80274	0.893824	2.12036	0.444275	1.04301	1.29589	1.53715	1.00747	1.40704	1
chr7	99795250	99796021	771	+	1.06474	1.93569	1.1667	3.08302	1.66847	1.23688	0.507743	0.959568	0.107991	0.256192	0.355577	0.505092	1
chr9	59748512	59749853	1341	+	1.09431	0.580707	1.46918	2.24219	3.45612	1.41357	2.34831	0.917848	1.29589	1.69727	1.126	1.8039	1
chr4	72112863	72113717	854	+	0.946433	1.80664	1.77166	2.38233	0.536294	0.706787	0.190404	0.584085	0.107991	0.256192	0.0592629	0.144312	1
chr1	27606096	27606888	792	+	0.650672	0.967845	1.98772	2.24219	0.953412	0.265045	0.253871	0.292043	0.215982	0.352265	0.118526	0.072156	1
chr1	119064412	119064783	371	+	1.12389	1.09689	0.648169	1.26123	0.893824	0.53009	1.5867	0.500644	0.755937	1.08882	0.296315	1.11842	1
chr19	15397830	15398205	375	+	1.18304	1.48403	1.64203	1.68165	0.357529	0.618439	0.571211	0.292043	0.539955	0.256192	0.0592629	0.072156	1
chr8	91380158	91380612	454	+	0.798553	1.09689	2.03093	2.94288	0.655471	1.32523	0.634679	0.667526	0.431964	0.736553	0.592629	0.288624	1
chr11	109615119	109617149	2030	+	1.3605	2.12926	3.58654	2.24219	2.56229	1.85532	2.41178	1.25161	0.431964	0.736553	0.651892	0.757638	1
chr6	145284935	145285549	614	+	1.12389	1.93569	2.07414	2.6626	0.893824	1.32523	1.71363	0.375483	0.971919	0.480361	0.651892	0.432936	1
chr15	5069399	5069962	563	+	0.946433	1.03237	1.29634	3.64356	1.07259	0.883484	1.39629	0.750967	1.1879	1.24894	0.474103	1.22665	1
chr3	78395029	78396096	1067	+	1.27177	1.80664	2.16056	1.26123	0.655471	0.883484	0.698146	0.250322	0.539955	0.192144	0.355577	0.216468	1
chr10	115013372	115014404	1032	+	0.946433	2.58092	1.42597	2.38233	2.50271	2.38541	2.72912	0.500644	0.755937	0.544409	0.711155	0.72156	1
chr10	122342171	122343797	1626	+	0.709825	1.54855	1.94451	2.38233	2.62188	1.14853	1.20589	0.667526	0.215982	0.288216	0.770418	0.613326	1
chr10	98800717	98802395	1678	+	0.916857	1.54855	2.16056	3.92384	2.38353	0.971832	1.5867	0.667526	0.755937	0.320241	0.41484	0.252546	1
chrX	129846854	129847849	995	+	0.916857	1.09689	2.37662	2.94288	0.893824	0.618439	0.317339	0.166881	0.323973	0.0640481	0.474103	0.108234	1
chr2	101246334	101247547	1213	+	0.798553	1.93569	1.77166	1.40137	1.72806	1.23688	0.698146	0.0417204	0.431964	0.416313	0.355577	0.144312	1
chr8	64732865	64734144	1279	+	1.27177	1.54855	1.85809	2.6626	1.84724	1.14853	0.571211	0.709246	0.971919	0.832625	1.48157	2.56154	1
chr4	37666639	37667827	1188	+	1.41965	1.80664	1.42597	3.7837	0.655471	0.176697	0.571211	0.0834407	0.323973	0.288216	0.41484	0.144312	1
chrX	95283248	95284298	1050	+	0.976009	1.93569	1.72845	2.10206	1.31094	1.14853	0.825082	0.166881	0.215982	0.288216	0.237052	0.072156	1
chr1	162431842	162432668	826	+	1.18304	2.00021	1.33955	2.24219	0.953412	0.795136	0.444275	1.29333	0.755937	0.608457	0.296315	0.18039	1
chrX	163914450	163915228	778	+	0.976009	1.41951	2.80873	1.68165	0.178765	1.23688	0.507743	0.0834407	0.539955	0.352265	0.355577	0.036078	1
chr8	121673677	121674502	825	+	1.24219	1.09689	1.42597	1.40137	0.953412	0.706787	0.317339	0.542365	0.539955	1.40906	1.126	0.829794	1
chr9	66123994	66125267	1273	+	1.24219	2.32283	1.38276	2.52247	3.93282	4.15237	1.07895	2.4615	0.431964	0.704529	0.948206	1.11842	1
chr8	125950118	125950518	400	+	0.828129	0.516184	1.59882	2.38233	1.60888	0.618439	0.571211	0.709246	0.755937	0.864649	0.711155	1.29881	1
chrX	60921182	60921599	417	+	1.03516	1.6776	1.72845	2.24219	0.774647	0.441742	0.190404	0.375483	0.431964	0.448337	0.355577	0.324702	1
chr8	79916907	79917824	917	+	1.12389	1.74212	1.25313	2.6626	0.476706	0.706787	0.634679	0.292043	0.647946	0.416313	0.296315	0.18039	1
chr14	70022425	70023412	987	+	0.857705	1.54855	1.46918	1.40137	0.774647	0.441742	0.380807	0.375483	0.971919	0.352265	0.41484	0.505092	1
chr5	139484129	139485079	950	+	1.44923	2.00021	1.64203	2.80274	2.14518	1.85532	2.09444	1.20989	0.647946	1.05679	1.54084	1.91213	1
chr2	170601195	170602008	813	+	0.768977	1.61308	1.46918	3.08302	0.715059	1.41357	0.507743	1.33505	1.1879	1.28096	1.54084	1.91213	1
chr7	60024957	60025714	757	+	0.976009	1.29046	1.94451	2.52247	0.715059	0.441742	0.380807	0.834407	0.215982	0.608457	0.237052	0.469014	1
chr17	84355691	84356806	1115	+	0.768977	2.06474	1.81487	2.24219	0.893824	0.53009	0.444275	1.66881	0.971919	1.15287	0.948206	1.01018	1
chrX	14684514	14685124	610	+	0.768977	1.61308	1.98772	1.82178	0.834235	0.971832	0.317339	0.333763	0.431964	0.352265	0.296315	0.577248	1
chr16	88630636	88632001	1365	+	1.06474	2.32283	2.2902	4.20411	2.56229	3.00385	0.952018	0.125161	0.755937	0.608457	0.651892	0.324702	1
chr3	99262872	99263751	879	+	0.887281	1.6776	1.94451	3.22315	1.07259	0.706787	0.380807	0.417204	1.61987	0.992746	1.24452	1.08234	1
chr12	66262388	66263416	1028	+	1.21262	1.48403	1.85809	0.560548	0.595882	2.20871	0.317339	0.250322	0.431964	0.256192	0.296315	0.432936	1
chr11	110563177	110563659	482	+	1.06474	1.22594	1.03707	0.700685	1.07259	1.23688	0.88855	0.333763	0.539955	0.288216	0.770418	0.216468	1
chr14	19928594	19930016	1422	+	0.768977	2.00021	1.72845	4.06398	0.893824	0.265045	0.698146	0.542365	0.647946	0.832625	0.41484	1.22665	1
chr6	57122486	57124341	1855	+	2.0999	3.9359	3.97544	5.32521	0.953412	0.795136	0.190404	0.0834407	0.215982	0.352265	0.237052	0.144312	1
chr4	35981243	35981659	416	+	0.650672	1.29046	2.03093	0.840823	0.536294	0.795136	0.253871	0.166881	0.323973	0.0960722	0.237052	0.108234	1
chr11	24295906	24296935	1029	+	1.03516	2.00021	1.81487	3.36329	2.44312	2.29706	1.7771	0.500644	0.647946	0.704529	0.355577	0.685482	1
chr16	10974899	10975370	471	+	1.59711	1.41951	1.59882	2.10206	1.013	0.706787	1.01549	1.29333	2.26781	1.21691	0.474103	0.396858	1
chr19	27778894	27780291	1397	+	0.709825	1.93569	2.37662	1.54151	1.013	0.971832	0.0634679	0.625805	0	0.512385	0.592629	0.324702	1
chrX	138330315	138331136	821	+	1.09431	1.48403	1.38276	1.68165	0.536294	0.53009	0.126936	0.292043	0.323973	0.288216	0.296315	0.108234	1
chr18	58448758	58449931	1173	+	1.03516	1.74212	1.94451	2.24219	0.715059	0.883484	0.571211	0.625805	0.107991	0.224168	0.177789	0.18039	1
chr18	55562683	55563777	1094	+	1.24219	2.00021	2.46304	2.38233	0.536294	1.59027	0.253871	0.166881	0.323973	0.192144	0.237052	0.108234	1
chr10	108494766	108496431	1665	+	0.621096	2.5164	2.16056	2.52247	1.25135	1.50192	0.444275	0.667526	1.1879	1.56918	1.65936	2.02037	1
chr3	133596545	133596899	354	+	0.976009	1.16141	1.38276	2.94288	1.07259	1.32523	1.33283	2.12774	1.07991	0.800601	0.888944	1.22665	1
chrX	143245328	143246579	1251	+	0.976009	2.32283	2.20378	3.22315	1.37053	0.265045	0.126936	0.208602	0.323973	0.224168	0.118526	0.108234	1
chr2	106911046	106912303	1257	+	1.3605	1.80664	1.59882	1.1211	0.595882	1.23688	0.761614	1.16817	0.755937	0.256192	0.829681	0.505092	1
chr13	18074845	18075417	572	+	1.06474	1.35498	1.51239	1.40137	0.953412	0.883484	0.380807	0.667526	0.323973	0.544409	0.118526	0.505092	1
chr4	104337282	104338103	821	+	0.946433	1.35498	1.55561	1.40137	1.54929	1.23688	0.698146	0.917848	0.215982	0.384289	0.533366	0.216468	1
chr16	61105249	61106091	842	+	1.12389	1.22594	0.821014	3.08302	0.655471	1.14853	0.190404	0.292043	0.323973	0.128096	0.237052	0.108234	1
chr11	63245891	63246897	1006	+	0.857705	2.32283	1.55561	1.26123	0.953412	1.06018	0.825082	0.417204	0.323973	0.352265	0.237052	0.324702	1
chr7	91442833	91443443	610	+	1.24219	1.48403	1.29634	1.82178	0.834235	0.883484	0.444275	0.417204	0.971919	0.448337	0.474103	0.54117	1
chr7	90359516	90359874	358	+	1.09431	1.03237	1.38276	3.64356	0.774647	0.883484	0.571211	0.333763	0.431964	0.352265	0.177789	0.36078	1
chr6	144465070	144466011	941	+	1.12389	1.87117	1.81487	0.98096	0.715059	0.706787	0.190404	0.709246	0.539955	0.416313	0.355577	0.288624	1
chr11	24695292	24695821	529	+	0.887281	1.09689	1.51239	1.54151	0.595882	1.23688	0.634679	0.542365	0.215982	0.544409	0.177789	0.324702	1
chr9	40943365	40944769	1404	+	0.768977	1.61308	1.85809	3.08302	1.13218	0.618439	0.444275	1.33505	1.72786	1.15287	0.41484	1.83998	1
chr15	35255225	35256035	810	+	1.12389	1.16141	1.33955	2.94288	1.013	0.618439	1.52323	0.333763	0.863928	0.736553	1.30378	1.69567	1
chr8	20009615	20011020	1405	+	1.89287	3.67781	4.10507	3.50343	0.953412	0.353394	0.126936	0.667526	0.539955	0.352265	0.651892	0.685482	1
chr13	20288223	20288697	474	+	1.27177	1.41951	0.907437	2.10206	1.07259	0.883484	0.444275	0.166881	0.215982	0.704529	0.355577	0.036078	1
chr3	117247553	117248104	551	+	0.976009	1.16141	1.55561	1.54151	1.43012	0.706787	0.698146	0.208602	0.323973	0.192144	0.474103	0.288624	1
chr5	31669074	31670977	1903	+	1.39007	2.58092	2.85194	2.94288	2.32394	2.03201	1.26936	0.500644	0.863928	0.544409	0.41484	0.54117	1
chr19	49017373	49018116	743	+	1.03516	2.38735	1.42597	3.22315	1.07259	1.06018	0.380807	0.250322	0.647946	0.224168	0.177789	0.324702	1
chrX	164098424	164099542	1118	+	0.857705	2.38735	1.98772	3.36329	1.07259	0.971832	0.634679	0.208602	0.323973	0.416313	0.355577	0.216468	1
chrX	137887993	137888241	248	+	1.00558	1.09689	1.42597	1.82178	0.953412	1.14853	0.444275	0.125161	0	0.352265	0.118526	0.108234	1
chr8	48342295	48343471	1176	+	1.74499	3.03258	1.9013	3.64356	0.834235	0.176697	0.380807	1.29333	0.863928	0.800601	1.65936	1.76782	1
chr16	57812304	57813307	1003	+	1.03516	1.87117	1.51239	1.96192	0.834235	1.06018	0.952018	0.417204	0.215982	0.320241	0.177789	0.324702	1
chr18	86777834	86779136	1302	+	1.09431	2.58092	1.94451	3.64356	1.37053	0.706787	0.380807	0.250322	0	0.192144	0.296315	0.252546	1
chr10	17042419	17043479	1060	+	1.00558	1.74212	1.33955	1.96192	1.60888	2.47376	1.20589	0.125161	0.323973	0.16012	0.237052	0.252546	1
chr3	130670891	130671835	944	+	0.857705	1.6776	1.81487	0.98096	1.07259	1.06018	1.01549	1.00129	1.1879	0.704529	0.770418	0.938028	1
chr1	160568277	160568938	661	+	1.00558	1.16141	1.9013	1.68165	1.13218	1.41357	0.190404	0.292043	0.431964	0.416313	0.177789	0.144312	1
chr1	33353709	33354727	1018	+	0.887281	1.48403	1.98772	2.10206	1.19176	1.14853	0.698146	0.292043	0	0.224168	0.474103	0.216468	1
chr2	157940396	157941614	1218	+	1.33092	1.48403	1.29634	2.80274	0.715059	0.883484	0.761614	1.08473	1.1879	2.56192	1.24452	2.09252	1
chr15	46736002	46737143	1141	+	1.41965	1.22594	2.2902	1.68165	0.655471	0.265045	0.126936	0.166881	0.215982	0.320241	0.474103	0.18039	1
chr18	54091875	54092879	1004	+	0.946433	1.61308	1.46918	0.98096	0.953412	0.176697	1.20589	0.417204	0.215982	0.544409	0.41484	0.505092	1
chrX	167232963	167233611	648	+	0.709825	1.61308	1.72845	2.38233	1.90682	1.14853	1.14242	1.37677	1.40388	1.6012	1.65936	1.98429	1
chr11	88089031	88089709	678	+	0.739401	1.16141	1.72845	1.54151	0.953412	1.59027	0.253871	0.667526	0.647946	0.576433	0.592629	0.432936	1
chrX	60933127	60933813	686	+	0.916857	1.16141	1.64203	1.68165	0.357529	0.176697	0.571211	0.375483	0.107991	0.0640481	0.237052	0.396858	1
chr3	13431811	13433049	1238	+	0.887281	2.32283	1.59882	0.700685	0.834235	1.67862	0.571211	0.375483	0.323973	0.320241	0.237052	0.324702	1
chr2	145971194	145971962	768	+	1.00558	1.35498	1.25313	1.1211	0.595882	0.795136	0.634679	1.33505	0.755937	1.18489	1.126	0.72156	1
chr19	44870646	44871170	524	+	0.739401	1.03237	1.81487	1.26123	0.655471	0.971832	0.507743	1.00129	0.431964	0.736553	0.533366	0.505092	1
chr10	107081084	107082245	1161	+	0.887281	1.93569	1.94451	1.68165	0.536294	0.353394	0.317339	0.125161	0.107991	0.416313	0.118526	0.252546	1
chr5	58819984	58822212	2228	+	1.30134	3.16163	2.89516	2.10206	1.96641	0.441742	1.14242	0.250322	0.215982	0.0320241	0.237052	0.18039	1
chr2	76669294	76670098	804	+	0.739401	1.54855	2.07414	1.26123	0.655471	0.265045	0.0634679	0.375483	0.215982	0.320241	0.296315	0.216468	1
chr6	28123384	28124399	1015	+	1.3605	1.54855	2.03093	1.1211	0.655471	1.41357	0.190404	0.208602	0.215982	0.352265	0.296315	0.288624	1
chr16	72691992	72692437	445	+	0.857705	1.35498	1.85809	0.98096	1.54929	0.883484	0.698146	0.417204	0.323973	0.256192	0.41484	0.108234	1
chr19	52573966	52574912	946	+	1.44923	1.35498	1.38276	1.96192	0.774647	0.618439	1.01549	0.250322	0	0.256192	0.651892	0.324702	1
chr16	15052329	15053771	1442	+	1.86329	3.03258	3.068	5.46535	3.81365	2.20871	2.34831	0.750967	1.51187	0.928697	0.651892	0.649404	1
chr18	70643524	70644987	1463	+	0.976009	1.61308	1.77166	3.92384	4.052	2.7388	1.90404	1.08473	0.755937	1.66525	1.30378	2.30899	1
chr13	59145448	59146193	745	+	1.06474	1.29046	1.68524	2.10206	0.893824	0.265045	0.253871	0.417204	0.215982	0.416313	0.237052	0.396858	1
chrX	161569759	161570527	768	+	0.828129	1.22594	1.38276	3.22315	1.013	0.883484	0.634679	0.333763	0.971919	0.384289	0.237052	0.396858	1
chr8	68895728	68896777	1049	+	1.21262	1.93569	1.51239	4.20411	0.774647	1.23688	0.0634679	0.792687	0.863928	0.480361	0.474103	0.324702	1
chrX	8096644	8097623	979	+	1.00558	2.19378	2.16056	2.80274	1.84724	1.32523	0.444275	1.33505	1.07991	1.34501	1.00747	1.51528	1
chr3	39919443	39920463	1020	+	1.24219	1.54855	2.33341	2.52247	0.595882	0.176697	0.444275	0.542365	0.539955	0.384289	0.296315	0.649404	1
chr13	117455019	117456249	1230	+	1.33092	1.87117	2.72231	2.6626	1.07259	0.176697	0.380807	0.125161	0.215982	0.256192	0.237052	0.252546	1
chr9	100042198	100042627	429	+	0.916857	2.06474	1.46918	2.38233	1.13218	0.353394	0.571211	0.500644	0	0.352265	0.533366	0.36078	1
chr15	24421041	24421543	502	+	0.887281	1.48403	1.42597	2.24219	0.834235	0.0883484	0.253871	0.208602	0.323973	0.512385	0.237052	0.072156	1
chrX	71220071	71221393	1322	+	0.946433	2.70997	1.94451	0.700685	0.774647	0.353394	0.190404	1.33505	0.755937	1.15287	1.18526	1.11842	1
chr19	14324263	14325624	1361	+	0.828129	2.70997	1.81487	3.7837	1.43012	0.441742	0.761614	0.0834407	0.323973	0.320241	0.41484	0.288624	1
chr18	60774151	60774989	838	+	1.18304	1.48403	1.38276	5.04494	2.32394	1.85532	1.26936	1.66881	1.29589	1.63323	1.06673	1.4792	1
chr1	34781062	34781989	927	+	1.21262	2.25831	1.81487	1.40137	0.417118	0.53009	0.190404	0.208602	0.647946	0.736553	0.474103	0.324702	1
chr1	77101487	77102288	801	+	0.798553	2.06474	1.94451	2.52247	0.476706	0.971832	0.634679	0.709246	1.07991	1.12084	0.355577	0.432936	1
chr1	61966821	61967597	776	+	1.03516	1.16141	1.25313	2.80274	0.655471	1.41357	0.444275	0.208602	0.863928	0.256192	0.237052	0.18039	1
chr6	86838813	86839161	348	+	1.09431	1.35498	1.29634	1.96192	0.953412	0.795136	0.761614	1.8357	0.755937	1.37703	1.126	1.37096	1
chr13	38859620	38860777	1157	+	0.916857	1.41951	1.9013	3.36329	0.715059	0.706787	0.380807	0.208602	0.431964	0.416313	0.355577	0.216468	1
chr4	16741412	16741857	445	+	0.916857	1.80664	1.42597	1.68165	1.43012	1.14853	0.507743	0.417204	0.431964	0.16012	0.296315	0.288624	1
chr16	23671946	23672851	905	+	0.857705	1.54855	1.81487	1.40137	0.953412	0.883484	0.444275	0.250322	0.539955	0.128096	0.592629	0.288624	1
chrX	48996156	48997098	942	+	1.15346	1.74212	2.24699	3.22315	1.13218	1.06018	0.253871	0.125161	0.107991	0.0640481	0.177789	0.216468	1
chr4	15443907	15444701	794	+	0.857705	1.80664	1.46918	1.96192	1.13218	1.14853	0.380807	0.333763	0.647946	0.16012	0.0592629	0.216468	1
chr15	3639725	3640656	931	+	0.798553	2.32283	1.77166	2.24219	1.013	0.265045	0.88855	0.417204	0.431964	0.512385	0.118526	0.216468	1
chr12	104593188	104594007	819	+	0.976009	1.61308	1.55561	1.68165	2.026	1.14853	0.88855	0.542365	0.107991	0.576433	0.651892	0.577248	1
chrX	136244773	136246569	1796	+	1.65626	3.03258	2.93837	2.6626	0.953412	0.441742	0.761614	0.458924	0.971919	0.992746	0.829681	1.76782	1
chr14	71967248	71968308	1060	+	1.65626	2.19378	1.51239	3.08302	1.60888	1.32523	0.698146	1.08473	1.61987	0.736553	0.711155	0.829794	1
chr16	20435607	20436798	1191	+	0.887281	1.6776	1.68524	3.22315	0.595882	1.85532	0.190404	2.00258	1.1879	1.69727	0.592629	1.37096	1
chr16	42896777	42898616	1839	+	0.887281	2.45187	2.2902	4.20411	2.38353	1.41357	0.571211	0.208602	0.431964	0.416313	0.355577	0.324702	1
chr18	72230845	72231163	318	+	1.18304	1.22594	1.68524	0.98096	0.893824	0.618439	0.634679	0.333763	0	0.576433	0.177789	0.036078	1
chr7	72517373	72517721	348	+	1.03516	0.774276	1.08028	2.52247	1.13218	0.353394	0.317339	0.333763	0.107991	0.224168	0.355577	0.396858	1
chr15	22415508	22416727	1219	+	0.946433	1.22594	2.07414	2.10206	1.07259	1.23688	0.952018	0.667526	0	0.352265	0.177789	0.072156	1
chr18	17921984	17923453	1469	+	0.946433	3.0971	2.20378	3.50343	1.31094	0.883484	0.317339	0.166881	0.539955	0.192144	0.237052	0.288624	1
chr1	91720237	91720732	495	+	1.00558	1.29046	1.12349	2.24219	0.893824	0.795136	0.444275	0.584085	1.1879	1.15287	0.474103	0.90195	1
chr2	80062786	80063844	1058	+	0.709825	0.903322	2.41983	2.10206	1.013	0.795136	0.634679	0.208602	0.323973	0.16012	0.296315	0.108234	1
chr1	72953020	72953459	439	+	1.06474	1.41951	1.25313	1.54151	0.774647	0.265045	0.571211	0.292043	0.215982	0.384289	0.296315	0.18039	1
chr13	67097675	67098685	1010	+	0.916857	1.80664	1.64203	3.08302	0.595882	0.441742	0.190404	0.959568	0.107991	0.512385	0.770418	0.432936	1
chr5	96197717	96198209	492	+	0.739401	1.22594	1.77166	2.38233	1.96641	1.23688	0.507743	0.0834407	1.07991	0.672505	0.592629	0.396858	1
chr1	40546724	40548451	1727	+	0.887281	1.80664	1.77166	5.04494	1.54929	0.971832	0.825082	0.250322	0.107991	0.416313	0.41484	0.469014	1
chr1	189210601	189211500	899	+	0.857705	1.41951	2.03093	1.68165	0.595882	0.0883484	0.698146	0.542365	1.29589	1.28096	1.06673	1.04626	1
chr9	74008315	74009096	781	+	0.798553	1.35498	1.94451	3.22315	1.54929	1.50192	1.52323	0.709246	0.647946	0.640481	0.355577	0.72156	1
chr2	167714839	167715995	1156	+	1.18304	1.80664	2.11735	3.08302	0.715059	0.0883484	0.253871	0.584085	0.971919	0.608457	0.533366	1.04626	1
chr10	44886731	44888266	1535	+	0.857705	2.64544	2.20378	2.52247	2.026	1.59027	1.45976	0.584085	0.647946	0.608457	0.592629	0.793716	1
chr5	126161083	126162413	1330	+	0.946433	1.54855	2.11735	3.64356	0.953412	1.14853	0.571211	0.208602	0.755937	0.288216	0.355577	0.252546	1
chr7	118028202	118028763	561	+	0.916857	0.64523	1.46918	1.40137	0.715059	0.618439	0.634679	0.500644	0.539955	1.50513	0.770418	0.432936	1
chr19	27374866	27375724	858	+	0.621096	2.32283	1.85809	3.36329	1.19176	1.14853	0.571211	0.709246	0.323973	0.640481	0.533366	0.505092	1
chr17	54162201	54163210	1009	+	1.59711	1.80664	2.85194	3.92384	1.25135	1.32523	0.253871	0.208602	0.863928	0.256192	0.474103	0.216468	1
chr10	50163443	50164360	917	+	1.00558	2.06474	1.20992	2.94288	0.715059	0.618439	0.507743	0.375483	0.215982	0.192144	0.474103	0.36078	1
chr9	60697830	60699015	1185	+	0.916857	1.35498	1.94451	2.24219	0.476706	0.265045	0.190404	0.333763	0.755937	0.544409	0.118526	0.288624	1
chr13	104095766	104096126	360	+	0.887281	0.838799	1.9013	1.96192	1.25135	0.53009	1.07895	0.458924	1.94384	1.85739	1.126	1.69567	1
chr1	115512818	115513511	693	+	1.03516	1.6776	1.38276	2.94288	2.38353	1.14853	1.07895	0.292043	0.431964	0.224168	0.237052	0.252546	1
chr2	146661963	146663323	1360	+	1.44923	2.70997	1.98772	2.80274	1.43012	0.883484	0.380807	0.208602	0.323973	0.640481	0.355577	0.324702	1
chr2	45805400	45805991	591	+	0.709825	1.87117	2.24699	3.92384	1.54929	1.32523	1.14242	0.333763	0.323973	0.352265	0.0592629	0.036078	1
chr10	19043733	19045244	1511	+	0.828129	1.6776	2.59268	2.94288	0.595882	0.971832	0.507743	0.876128	1.1879	0.672505	0.41484	1.01018	1
chr4	84536889	84537497	608	+	0.946433	1.35498	1.1667	2.24219	1.37053	0.971832	1.33283	0.166881	0.107991	0.288216	0.592629	0.252546	1
chr15	13431059	13431670	611	+	0.916857	1.80664	1.46918	3.22315	0.834235	0.706787	0.190404	0.208602	0.431964	0.288216	0.177789	0.396858	1
chr1	5661829	5662659	830	+	1.24219	1.41951	1.1667	0.700685	0.417118	0.441742	0.126936	0.250322	0.539955	0.288216	0.296315	0.216468	1
chr3	83469463	83469983	520	+	0.976009	1.09689	1.29634	2.6626	0.834235	0.883484	0.571211	0.834407	0.431964	0.320241	0.533366	0.432936	1
chr13	23457598	23458685	1087	+	1.12389	2.00021	2.20378	1.68165	1.013	0.706787	0.380807	0.375483	0.971919	0.832625	0.592629	1.01018	1
chr10	45859939	45861081	1142	+	1.15346	1.87117	2.33341	2.38233	0.417118	0.353394	1.20589	0.208602	0.431964	0.0960722	0.296315	0.18039	1
chr6	76152504	76153422	918	+	0.946433	1.80664	1.68524	2.38233	0.595882	0.618439	0.190404	0.0834407	0.323973	0.192144	0.177789	0.108234	1
chr12	66907552	66908767	1215	+	1.12389	2.58092	1.1667	3.36329	0.893824	1.14853	0.380807	0.375483	0	0.288216	0.237052	0.18039	1
chr5	131429332	131430480	1148	+	1.03516	2.25831	2.16056	2.38233	0.536294	0.441742	0.571211	1.33505	1.40388	2.08156	1.06673	1.69567	1
chr1	42549570	42550524	954	+	0.680248	0.64523	1.94451	2.94288	0.834235	0.53009	0.761614	0.584085	0.863928	0.0960722	0.177789	0.216468	1
chr12	82158515	82159013	498	+	1.21262	1.35498	0.993859	1.40137	0.417118	0.883484	0.126936	0.417204	1.83585	1.63323	1.18526	2.88624	1
chr18	33976851	33977586	735	+	1.18304	2.38735	1.03707	2.6626	0.476706	0.53009	0.88855	0.375483	0.755937	0.512385	0.237052	0.685482	1
chr7	20003161	20003739	578	+	0.976009	0.64523	1.68524	1.40137	0.357529	0.441742	0.126936	0.500644	0	0.192144	0.533366	0.18039	1
chr18	10293114	10293469	355	+	0.946433	0.709753	1.64203	2.80274	1.72806	1.32523	0.698146	0.458924	0.647946	0.608457	0.770418	0.974106	1
chrX	99852798	99853975	1177	+	2.04075	1.93569	1.85809	2.24219	1.90682	1.14853	1.20589	0.917848	1.51187	0.768577	1.126	1.33489	1
chr1	177550216	177550730	514	+	1.18304	0.903322	1.08028	2.94288	1.54929	0.795136	0.88855	0.333763	0.431964	0.320241	0.177789	0.324702	1
chr12	84561748	84562635	887	+	1.00558	1.61308	1.46918	2.10206	1.07259	1.14853	0.634679	1.12645	0.755937	0.864649	0.888944	0.829794	1
chr2	104855166	104856153	987	+	0.768977	0.709753	1.77166	3.22315	1.07259	1.67862	0.825082	0.458924	1.94384	1.79335	0.829681	1.04626	1
chr3	128722093	128722801	708	+	0.946433	1.48403	1.9013	1.96192	0.655471	0.176697	0.571211	0.0834407	0.323973	0.288216	0.296315	0.108234	1
chr11	24638709	24639429	720	+	0.798553	0.774276	1.81487	0.700685	0.476706	0.53009	0.444275	0.125161	0.323973	0.224168	0.118526	0.252546	1
chr3	150490319	150490695	376	+	1.18304	1.29046	1.55561	2.10206	0.953412	0.176697	0.571211	0.166881	0.107991	0.128096	0.237052	0.036078	1
chr8	48308990	48309478	488	+	1.12389	1.61308	1.46918	2.24219	1.25135	0.265045	0.698146	0.584085	1.72786	0.576433	0.651892	0.613326	1
chr15	65971527	65972044	517	+	1.03516	1.35498	1.12349	2.52247	1.25135	1.67862	0.634679	0.166881	1.29589	0.320241	0.296315	0.324702	1
chr11	70020906	70022049	1143	+	1.00558	2.5164	2.03093	2.80274	2.26435	1.32523	1.14242	1.50193	1.40388	1.56918	1.42231	1.76782	1
chr9	25627826	25628346	520	+	0.532368	1.03237	2.20378	2.52247	0.834235	0.441742	0.507743	0.0834407	0.215982	0.544409	0.237052	0.072156	1
chr12	56764472	56764921	449	+	1.06474	1.61308	1.42597	3.64356	1.013	0.618439	0.444275	0.333763	0.647946	0.416313	0.533366	0.288624	1
chr4	76532375	76532962	587	+	1.09431	1.61308	1.08028	1.68165	0.476706	2.03201	0.317339	0.0417204	0.107991	0.16012	0.296315	0.252546	1
chr3	5375981	5376762	781	+	0.887281	0.838799	1.55561	0.700685	0.893824	0.706787	0.317339	0.125161	0	0.128096	0.237052	0	1
chr11	80570470	80571016	546	+	0.680248	0.967845	2.16056	2.10206	0.893824	0.795136	0	0.250322	0.107991	0.128096	0.237052	0.108234	1
chr9	72884876	72885501	625	+	0.976009	0.516184	1.1667	2.52247	1.31094	0.971832	0.634679	1.12645	0.863928	1.98549	1.24452	2.48938	1
chrX	41937805	41938721	916	+	1.21262	1.74212	1.85809	1.40137	1.19176	1.06018	1.14242	0.792687	0.863928	0.704529	0.711155	1.04626	1
chr4	87570417	87571707	1290	+	0.976009	2.25831	1.72845	2.52247	1.31094	0.176697	1.14242	0.500644	0.539955	0.864649	0.237052	0.649404	1
chr12	33222721	33223474	753	+	1.21262	1.35498	1.51239	1.26123	1.07259	0.0883484	0.507743	0.333763	0	0.640481	0.474103	0.469014	1
chr1	24239830	24240654	824	+	0.768977	1.29046	1.64203	2.10206	1.54929	1.14853	0.952018	0.542365	0.647946	0.288216	0.355577	0.505092	1
chr1	164327398	164328689	1291	+	0.59152	1.54855	2.50625	2.6626	2.91982	1.76697	0.507743	1.20989	0.647946	0.896673	0.355577	0.649404	1
chr2	137605273	137605684	411	+	1.06474	0.709753	1.03707	1.82178	0.595882	0.265045	0.634679	0.417204	0.215982	0.192144	0.237052	0.324702	1
chr3	29132296	29133339	1043	+	0.768977	1.48403	1.72845	1.40137	0.655471	0.353394	0.825082	0.458924	0.647946	0.192144	0.0592629	0.288624	1
chr13	84394666	84395095	429	+	0.680248	1.61308	1.9013	1.54151	0.834235	0.795136	0.507743	0.375483	0.863928	0.256192	0.296315	0.252546	1
chr16	69493048	69493742	694	+	0.976009	1.16141	1.51239	2.38233	1.72806	0.706787	0.380807	0.417204	0.215982	0.128096	0.0592629	0.144312	1
chr3	48686310	48687409	1099	+	0.650672	1.48403	2.03093	2.52247	1.25135	0.883484	0.507743	0.417204	0	0.128096	0.237052	0.252546	1
chr12	66596222	66597155	933	+	1.03516	1.61308	1.33955	2.10206	1.013	1.59027	0.88855	0.125161	0	0.224168	0.237052	0.072156	1
chrX	138842474	138843164	690	+	1.06474	1.61308	1.59882	0.700685	0.774647	0.971832	0.634679	0.208602	0.431964	0.224168	0.355577	0.288624	1
chrX	139997854	139999124	1270	+	1.39007	2.00021	1.59882	3.36329	2.74106	2.47376	1.14242	2.00258	1.1879	1.44108	1.77789	1.8039	1
chr1	108180944	108182564	1620	+	0.798553	2.12926	1.85809	1.1211	1.37053	0.53009	0.380807	0.375483	0.215982	0.16012	0.355577	0.072156	1
chr10	7419207	7419748	541	+	0.532368	1.22594	2.37662	0.700685	0.595882	0.706787	0.190404	0.125161	0.431964	0.256192	0.296315	0.36078	1
chr3	27949398	27950227	829	+	0.976009	0.838799	1.59882	1.82178	0.297941	0.353394	0.126936	0.208602	0.107991	0.448337	0.41484	0.288624	1
chr12	65317701	65319000	1299	+	1.00558	1.54855	1.9013	1.1211	1.13218	1.32523	0.571211	0.250322	0.539955	0.352265	0.41484	0.396858	1
chr16	61537391	61538467	1076	+	1.30134	1.74212	1.46918	2.6626	0.834235	0.441742	0.126936	0.375483	0.107991	0.416313	0.177789	0.18039	1
chr2	114911158	114912052	894	+	1.00558	1.22594	1.42597	2.6626	0.655471	0.265045	0.88855	0.208602	0.215982	0.224168	0.237052	0.216468	1
chr19	24251237	24252176	939	+	0.857705	2.00021	1.85809	1.1211	0.536294	1.06018	0.88855	1.20989	0.647946	1.21691	0.711155	0.757638	1
chrX	83057304	83058484	1180	+	1.53795	1.93569	2.41983	2.94288	0.774647	0.618439	0.952018	0.250322	0.323973	0.480361	0.474103	0.18039	1
chr12	67342910	67343849	939	+	1.03516	1.35498	1.33955	4.20411	1.013	0.706787	0.380807	0.125161	0.107991	0.192144	0.592629	0.18039	1
chr5	41781229	41781894	665	+	0.857705	1.6776	1.68524	1.82178	0.238353	0.53009	0.126936	1.12645	1.1879	1.34501	1.65936	1.62351	1
chr5	45925631	45926715	1084	+	1.15346	1.16141	2.2902	2.38233	1.72806	2.12036	1.52323	0.208602	0.971919	0.640481	0.474103	0.649404	1
chr13	68607481	68608655	1174	+	1.24219	2.12926	1.72845	1.40137	2.026	1.23688	2.79259	1.00129	1.07991	1.92144	1.36305	2.20076	1
chrX	21433108	21434496	1388	+	0.709825	1.03237	1.68524	3.64356	1.13218	0.353394	1.20589	0.333763	0.539955	0.16012	0.355577	0.18039	1
chr11	38520743	38521341	598	+	1.06474	1.03237	2.11735	0.840823	0.953412	0.441742	0.507743	0.125161	0.215982	0.384289	0.355577	0.144312	1
chr11	68233826	68234671	845	+	1.03516	1.80664	1.68524	1.96192	0.655471	0.971832	0.507743	0.458924	0.107991	0.224168	0.177789	0.18039	1
chrX	163606497	163607057	560	+	0.887281	1.09689	1.46918	1.26123	0.893824	0.883484	0.507743	0.292043	0.431964	0.320241	0.296315	0.144312	1
chr10	57291583	57292632	1049	+	1.53795	1.22594	2.11735	2.80274	1.07259	1.14853	0.825082	0.917848	0.755937	0.480361	0.237052	0.396858	1
chr6	9220880	9221679	799	+	1.18304	2.06474	1.03707	3.36329	1.013	0.0883484	0.761614	0.375483	0.107991	0.224168	0.41484	0.072156	1
chr5	114837840	114838533	693	+	1.09431	1.35498	1.08028	1.26123	1.43012	1.59027	0.444275	1.46021	1.07991	0.544409	0.829681	0.865872	1
chr2	138598994	138600347	1353	+	0.946433	0.838799	2.16056	1.1211	0.417118	0.441742	0.317339	0.333763	0.431964	0.192144	0.355577	0.108234	1
chr1	88261508	88261980	472	+	1.18304	2.77449	1.77166	1.1211	2.26435	3.53394	3.49073	0.834407	0.971919	1.28096	1.24452	0.793716	1
chr5	64422668	64423543	875	+	0.828129	0.967845	1.46918	2.10206	1.43012	0.795136	1.33283	0.417204	1.1879	1.50513	1.54084	1.98429	1
chr2	96624895	96625756	861	+	0.887281	1.61308	1.9013	1.96192	0.715059	0.265045	0.380807	0.125161	0.215982	0.0640481	0.355577	0.072156	1
chr1	172634191	172635345	1154	+	0.739401	1.41951	2.41983	1.68165	1.84724	2.29706	1.26936	1.00129	0.647946	0.928697	0.41484	0.90195	1
chr17	52062012	52062897	885	+	0.561944	1.74212	1.85809	3.50343	1.37053	1.50192	1.07895	0.417204	0.431964	0.416313	0.474103	0.36078	1
chr8	27063394	27064914	1520	+	1.06474	1.48403	1.64203	1.82178	0.297941	0.883484	0.698146	2.79526	1.40388	1.40906	0.711155	0.72156	1
chr18	76809148	76809880	732	+	1.18304	1.48403	1.03707	1.40137	0.774647	0.441742	0.0634679	0.625805	0.107991	0.352265	0.118526	0.144312	1
chr10	40540854	40541914	1060	+	1.06474	1.35498	1.94451	2.6626	0.893824	0.795136	0.444275	0.375483	0.755937	0.736553	0.533366	0.793716	1
chr10	10836393	10836882	489	+	1.18304	0.709753	0.864226	1.54151	0.774647	1.06018	0.761614	0.250322	0	0.16012	0.237052	0.144312	1
chr1	131003156	131004346	1190	+	1.15346	3.41972	1.55561	2.80274	1.31094	1.50192	0.698146	0.458924	0.755937	1.24894	0.888944	1.58743	1
chr4	139144897	139145745	848	+	0.857705	1.16141	1.46918	2.94288	0.715059	0.265045	0.444275	0.667526	0.863928	1.24894	0.651892	0.685482	1
chrX	63312523	63312978	455	+	1.09431	1.41951	1.08028	1.82178	1.43012	1.06018	0.190404	0.333763	0.215982	0.288216	0.237052	0.216468	1
chr13	16183986	16185431	1445	+	0.976009	2.5164	2.2902	3.08302	1.25135	1.85532	0.571211	0.166881	0.647946	0.128096	0.533366	0.036078	1
chr3	124761299	124762182	883	+	0.916857	1.03237	2.24699	1.82178	0.417118	1.32523	0.317339	0.0834407	0.215982	0.224168	0.0592629	0.216468	1
chrX	87872221	87872887	666	+	1.00558	1.6776	1.33955	1.1211	0.417118	1.41357	0.507743	0.208602	0.539955	0.16012	0.118526	0	1
chr6	111531018	111532121	1103	+	1.30134	1.80664	2.37662	2.94288	1.013	0.353394	0.380807	0.292043	0.215982	0.16012	0.355577	0.252546	1
chr10	39226687	39228317	1630	+	1.06474	2.00021	1.68524	1.54151	1.72806	1.94366	1.5867	0.542365	0.431964	0.512385	0.41484	0.613326	1
chrX	93068735	93069895	1160	+	0.976009	1.41951	1.51239	1.96192	3.15818	3.00385	2.66565	0.876128	0.971919	0.576433	0.355577	0.865872	1
chr6	98148407	98149553	1146	+	0.561944	1.74212	2.33341	3.92384	1.013	0.441742	0.317339	0.292043	0.431964	0.256192	0.592629	0.288624	1
chr13	119613426	119614305	879	+	2.54354	5.74255	2.93837	0.840823	1.13218	1.41357	1.9675	1.62709	1.29589	1.76132	2.84462	2.48938	1
chr14	80014169	80014560	391	+	1.00558	2.12926	1.98772	3.08302	0.834235	1.85532	1.71363	0.500644	0.215982	0.576433	0.118526	0.36078	1
chr11	43310683	43311791	1108	+	0.59152	1.74212	2.20378	1.54151	0.297941	0.353394	0.507743	1.46021	1.1879	1.02477	1.6001	1.65959	1
chr7	84448997	84449892	895	+	0.857705	2.06474	1.9013	3.7837	1.07259	0.176697	1.39629	0.125161	0.215982	0.288216	0.237052	0.288624	1
chr11	110455115	110455974	859	+	0.916857	1.22594	1.38276	2.80274	1.013	0.353394	0.380807	0.750967	0.755937	0.480361	0.888944	0.288624	1
chr9	7451167	7452563	1396	+	1.59711	2.19378	2.80873	3.36329	1.48971	0.441742	0.126936	0.333763	1.40388	0.416313	0.651892	0.685482	1
chr2	54132440	54133511	1071	+	1.12389	1.74212	1.77166	1.1211	0.953412	0.53009	0.317339	0.250322	0	0.16012	0.118526	0.252546	1
chr4	151401445	151402262	817	+	1.03516	1.61308	1.12349	2.38233	1.13218	0.176697	0.0634679	1.8357	1.51187	1.21691	1.42231	1.91213	1
chr10	126719434	126719814	380	+	0.976009	0.838799	1.38276	0.840823	0.178765	0.0883484	0.825082	0.584085	0.323973	0.416313	0.41484	0.252546	1
chr2	144676567	144677203	636	+	0.887281	1.03237	2.07414	1.96192	0.774647	0.618439	0.88855	1.00129	0.107991	0.352265	0.711155	0.613326	1
chr18	32472134	32472688	554	+	0.680248	1.87117	1.9013	1.26123	0.476706	0.353394	0.126936	0.417204	0.431964	0.608457	0.41484	0.938028	1
chr3	143914467	143915445	978	+	0.798553	1.48403	1.64203	4.34425	1.19176	1.67862	0.253871	0.417204	0.323973	0.352265	0.0592629	0.505092	1
chr5	54676866	54678152	1286	+	0.857705	2.06474	1.85809	2.94288	1.31094	0.883484	0.317339	0.125161	0.107991	0.0960722	0.355577	0.18039	1
chr14	119012685	119013701	1016	+	0.650672	1.48403	1.77166	3.36329	1.13218	0.441742	0.761614	1.00129	1.83585	1.08882	0.888944	0.829794	1
chrX	95956586	95957760	1174	+	1.33092	1.29046	2.54947	4.20411	2.38353	2.29706	1.26936	2.12774	1.40388	1.37703	1.89641	2.9584	1
chr1	123841365	123842168	803	+	1.15346	1.93569	1.59882	3.36329	0.595882	0.618439	0.317339	0.0834407	0.539955	0.192144	0.0592629	0.072156	1
chr14	114850036	114850808	772	+	0.857705	1.93569	1.46918	1.68165	1.37053	0.795136	0.571211	0.292043	0.215982	0.0960722	0.237052	0.216468	1
chr1	127371330	127372472	1142	+	1.59711	2.45187	2.03093	3.36329	0.655471	0.706787	0.190404	0.500644	0.323973	0.384289	0.0592629	0.505092	1
chrX	136201557	136203032	1475	+	1.41965	2.45187	1.85809	2.6626	1.013	0.706787	0.380807	0.584085	0.323973	0.128096	0.177789	0.469014	1
chr11	18994125	18994749	624	+	1.41965	1.29046	0.993859	1.68165	1.13218	0.618439	0.380807	0.333763	0	0.128096	0.118526	0.324702	1
chr14	103933856	103934876	1020	+	0.946433	1.41951	1.81487	1.68165	1.07259	2.38541	0.952018	0.292043	0.431964	0.416313	0.0592629	0.072156	1
chrX	118562773	118563851	1078	+	1.65626	3.03258	2.46304	3.50343	1.19176	0.795136	0.380807	0.250322	0.431964	0.0960722	0.0592629	0.216468	1
chr3	135886459	135888106	1647	+	1.18304	1.61308	2.6791	2.94288	1.72806	1.59027	0.634679	0.500644	1.72786	0.352265	0.651892	0.72156	1
chr14	108553715	108554933	1218	+	0.946433	1.6776	2.37662	1.82178	1.25135	1.50192	1.26936	0.250322	0.215982	0.256192	0.41484	0.144312	1
chr8	17567939	17568702	763	+	0.798553	0.838799	1.64203	4.06398	1.013	1.59027	1.65016	0.0417204	0.539955	0.320241	0.118526	0.144312	1
chr4	111077440	111078172	732	+	0.946433	2.06474	1.64203	1.96192	0.715059	0.176697	0.317339	0.250322	0.755937	0.320241	0.0592629	0.288624	1
chr14	67321721	67322335	614	+	1.03516	1.22594	1.77166	2.6626	0.715059	0.706787	0.571211	0.0834407	0.323973	0.416313	0.355577	0.396858	1
chr6	111371996	111373051	1055	+	1.33092	2.77449	2.2902	3.64356	1.25135	0.176697	0.825082	0.208602	0.431964	0.384289	0.41484	0.18039	1
chr1	69801643	69802315	672	+	1.09431	1.74212	1.1667	2.24219	1.90682	1.50192	0.444275	0.125161	0.323973	0.352265	0.41484	0.216468	1
chr8	10072115	10072504	389	+	0.916857	0.967845	1.51239	2.10206	1.07259	0.441742	0.317339	0.166881	0.431964	0.352265	0.118526	0.36078	1
chr18	35939348	35940090	742	+	1.15346	1.93569	1.51239	2.52247	2.32394	1.41357	1.20589	0.667526	0.863928	1.53715	1.36305	1.83998	1
chr19	57844879	57846149	1270	+	0.976009	1.87117	2.6791	3.64356	0.774647	0.265045	0.190404	0.0834407	0.431964	0.16012	0.0592629	0.036078	1
chr6	36669810	36670486	676	+	1.00558	1.29046	1.64203	2.24219	1.07259	1.67862	0.571211	0.667526	1.61987	0.800601	0.296315	0.757638	1
chr17	12858225	12859129	904	+	0.798553	1.54855	1.77166	2.6626	0.774647	0.795136	0.317339	0.667526	1.29589	0.864649	0.237052	0.829794	1
chr1	106706475	106707528	1053	+	1.15346	2.12926	1.38276	2.94288	1.13218	0.971832	0.761614	0.208602	0.107991	0.480361	0.355577	0.18039	1
chrX	164381323	164382576	1253	+	1.41965	1.48403	1.33955	3.50343	2.32394	1.76697	1.33283	0.876128	1.29589	1.6012	1.42231	2.63369	1
chr15	103453408	103454271	863	+	1.15346	2.70997	2.11735	2.10206	1.13218	0.883484	0.698146	1.71053	2.26781	1.85739	0.948206	1.19057	1
chr16	16531072	16531976	904	+	0.946433	0.838799	1.55561	1.40137	0.953412	0.353394	0.380807	0.500644	0.431964	0.352265	0.118526	0.216468	1
chr2	48317682	48318276	594	+	0.916857	1.54855	1.9013	1.96192	1.25135	1.14853	1.01549	0.959568	0.863928	0.736553	0.711155	0.613326	1
chr8	33439314	33440042	728	+	0.798553	1.09689	1.9013	0.98096	0.297941	0.176697	0.507743	1.00129	1.29589	0.640481	0.41484	0.577248	1
chr18	83230981	83231297	316	+	1.00558	1.54855	1.20992	2.6626	0.774647	1.32523	0.634679	0.458924	0.215982	0.224168	0.592629	0.396858	1
chr16	61736066	61736820	754	+	1.56753	1.6776	2.2902	2.6626	0.834235	0.706787	0.444275	0	0	0.192144	0.41484	0.18039	1
chrX	66384197	66385231	1034	+	1.21262	1.35498	1.68524	1.26123	0.774647	1.23688	0.380807	0.333763	0.431964	0.224168	0.41484	0.072156	1
chr14	97390125	97391020	895	+	0.916857	1.74212	1.94451	2.24219	0.774647	0.795136	0.571211	0.0417204	0.647946	0.352265	0.296315	0.396858	1
chr5	109554085	109554607	522	+	0.946433	2.06474	1.72845	2.52247	0.178765	0.706787	0.380807	1.16817	0.755937	0.640481	1.30378	1.29881	1
chr17	81017749	81019196	1447	+	1.06474	1.54855	2.33341	1.96192	0.655471	0.53009	0.317339	0.417204	0.431964	0.640481	1.18526	0.54117	1
chr16	53615653	53616414	761	+	0.828129	1.03237	2.11735	3.64356	1.37053	1.06018	0.253871	0	0.323973	0.16012	0.41484	0.144312	1
chr11	64975671	64976724	1053	+	0.680248	1.93569	2.41983	2.10206	0.834235	0.353394	0.507743	0.542365	0.431964	0.352265	0.355577	0.324702	1
chr10	110471243	110471792	549	+	0.680248	1.09689	2.11735	1.54151	0.655471	0.265045	0.444275	0.125161	0.431964	0.16012	0.41484	0.144312	1
chr10	46558379	46559826	1447	+	1.09431	3.80686	2.16056	3.22315	1.013	1.06018	0.571211	0.250322	0.215982	0.192144	0.296315	0.144312	1
chr6	141189128	141190358	1230	+	1.06474	1.54855	1.81487	2.94288	0.834235	1.23688	0.571211	0.500644	1.1879	0.832625	0.533366	0.54117	1
chrX	105104648	105105381	733	+	0.887281	1.87117	2.20378	3.08302	0.536294	0.53009	0.444275	0.0417204	0.107991	0.320241	0.177789	0.252546	1
chr17	52348363	52349474	1111	+	1.18304	3.03258	2.11735	2.24219	0.595882	0.176697	0.88855	0.0834407	0.647946	0.224168	0.533366	0.252546	1
chr13	89297338	89298143	805	+	1.21262	1.74212	2.63589	1.40137	0.357529	0.795136	0.507743	0.375483	0.539955	0.384289	0.118526	0.288624	1
chr11	121409969	121411030	1061	+	0.887281	2.00021	2.11735	2.52247	1.43012	0.971832	0.825082	0.917848	1.07991	0.896673	0.711155	1.08234	1
chr5	22960135	22961500	1365	+	0.946433	1.61308	2.33341	2.94288	1.013	0.53009	0.634679	0.292043	0.107991	0.384289	0.41484	0.252546	1
chr2	177075179	177075527	348	+	1.24219	1.22594	1.9013	2.10206	0.417118	0.441742	0.190404	0.250322	0.215982	0.608457	1.42231	1.62351	1
chr5	57596849	57598070	1221	+	0.916857	2.90354	1.68524	3.22315	1.13218	0.441742	0.698146	0.125161	0.323973	0.192144	0.296315	0.324702	1
chr10	47160745	47161185	440	+	1.18304	1.80664	1.55561	2.38233	1.07259	0.795136	0.380807	0.0834407	0.647946	0.0960722	0.474103	0.072156	1
chr3	137068141	137068772	631	+	0.798553	1.48403	1.85809	2.10206	0.715059	0.706787	0.698146	0.375483	0.107991	0.192144	0.355577	0.252546	1
chr15	27303461	27304860	1399	+	0.946433	1.61308	2.59268	1.68165	1.25135	0.353394	0.380807	1.20989	2.59179	2.59395	1.83715	3.24702	1
chr14	73669838	73670776	938	+	0.768977	1.41951	1.68524	0.840823	0.715059	1.23688	0.952018	0.584085	0.539955	0.352265	0.592629	0.36078	1
chr1	113395703	113396423	720	+	1.00558	1.41951	1.12349	1.54151	0.595882	0.176697	0.88855	0.625805	1.07991	0.736553	0.237052	0.144312	1
chr9	102267112	102268303	1191	+	0.976009	2.06474	1.25313	3.22315	1.48971	1.50192	1.20589	1.25161	0.863928	1.02477	0.592629	0.938028	1
chr14	109164750	109165551	801	+	0.946433	1.74212	1.77166	0.840823	0.953412	0.971832	0.444275	0.0417204	0	0.0960722	0.118526	0.108234	1
chr3	74275315	74276426	1111	+	1.06474	1.61308	2.33341	1.54151	0.595882	0.441742	0.634679	0.125161	0.323973	0.128096	0.177789	0.108234	1
chr18	23651567	23652382	815	+	0.650672	1.74212	1.94451	2.80274	1.013	0.706787	0.634679	0.542365	0.755937	0.512385	0.592629	0.577248	1
chr12	115614099	115614450	351	+	1.74499	0.322615	0.734592	0.140137	0.0595883	0.265045	0.317339	0.125161	0.323973	0.256192	0.118526	0.036078	1
chr16	28693552	28695159	1607	+	1.15346	1.29046	1.51239	2.38233	1.07259	1.41357	1.71363	0.125161	0.323973	0.384289	0.0592629	0.108234	1
chr7	83584629	83585444	815	+	1.03516	2.58092	1.42597	3.50343	1.07259	0.441742	1.65016	0.208602	0	0.384289	0.770418	0.432936	1
chr1	69990768	69991559	791	+	1.27177	1.6776	2.16056	3.64356	0.834235	0.618439	0.380807	0.250322	0.431964	0.0320241	0.237052	0.108234	1
chr1	55629939	55630528	589	+	0.887281	1.80664	1.51239	1.54151	1.07259	0.706787	1.20589	0.375483	0.107991	0.416313	0.651892	0.252546	1
chr15	76998619	77000114	1495	+	0.768977	2.38735	1.46918	5.04494	4.46912	2.47376	1.45976	0.834407	0.863928	0.736553	0.533366	1.4792	1
chr5	120775036	120776105	1069	+	1.06474	0.903322	1.08028	0.560548	0.715059	0.441742	0.444275	0.876128	1.61987	1.40906	1.83715	2.09252	1
chr1	17923518	17924053	535	+	0.621096	1.09689	2.03093	1.1211	0.476706	0.353394	0.317339	0.375483	0.323973	0.608457	0.41484	0.324702	1
chr2	24708698	24709039	341	+	1.30134	0.967845	0.734592	0.560548	0.357529	0.971832	0.190404	0.125161	0.107991	0.448337	0.41484	0.216468	1
chr1	102735688	102736470	782	+	1.24219	1.6776	1.46918	2.6626	0.953412	0.706787	0.571211	0.250322	0.107991	0.224168	0.177789	0.072156	1
chr5	89393124	89394126	1002	+	1.24219	1.54855	1.94451	1.82178	0.774647	0.618439	0.253871	0.333763	0.755937	0.192144	0.177789	0.288624	1
chr6	90955015	90956001	986	+	0.828129	2.06474	2.07414	0.700685	1.19176	0.353394	0.507743	0.166881	0.431964	0.0960722	0.41484	0.216468	1
chr15	102406180	102406881	701	+	0.857705	1.48403	2.59268	3.22315	2.56229	1.23688	1.26936	1.50193	0.647946	0.768577	0.41484	0.90195	1
chr6	108912347	108913316	969	+	1.12389	2.06474	1.29634	0.840823	0.476706	0.53009	0.507743	0.333763	0.431964	0.384289	0.829681	0.144312	1
chr1	18039500	18040230	730	+	1.18304	1.35498	1.51239	2.24219	0.357529	0.883484	0.253871	0.458924	0.107991	0.16012	0.41484	0.216468	1
chr3	154928696	154929287	591	+	1.21262	1.35498	1.59882	1.96192	0.357529	0.0883484	0.380807	0.250322	0.647946	0.864649	0.237052	0.432936	1
chr13	48408362	48409101	739	+	0.768977	0.967845	1.77166	1.82178	0.178765	0.706787	0.253871	0.667526	0.863928	0.288216	0.41484	0.108234	1
chr9	20274138	20275587	1449	+	0.887281	1.48403	2.46304	2.24219	0.893824	0.971832	0.317339	0.250322	0.107991	0.256192	0.237052	0.396858	1
chr2	19510860	19511852	992	+	0.532368	0.967845	2.11735	2.6626	1.54929	0.883484	0.761614	0.208602	0.539955	0.256192	0.41484	0.252546	1
chr16	49129089	49130135	1046	+	1.00558	1.54855	1.72845	3.36329	0.893824	0.618439	0.444275	0.125161	0	0.128096	0.888944	0.108234	1
chr12	8889294	8889605	311	+	0.798553	1.03237	1.59882	1.82178	2.08559	2.29706	0.952018	1.08473	1.72786	0.960722	1.18526	1.11842	1
chr11	14465771	14466657	886	+	0.976009	1.61308	1.20992	2.52247	0.953412	1.06018	0.507743	0.292043	0.323973	0.0640481	0.177789	0.144312	1
chr11	29718659	29719340	681	+	0.857705	0.838799	1.77166	1.82178	0.476706	0.795136	0.761614	0.125161	0	0.288216	0.355577	0.36078	1
chr2	19686494	19687166	672	+	1.18304	1.74212	1.29634	2.24219	0.893824	0.265045	0.380807	2.6701	0.863928	1.37703	1.18526	2.4533	1
chr4	75838563	75839165	602	+	1.09431	1.35498	0.993859	1.82178	1.013	0.795136	1.07895	0.292043	0.323973	0.512385	0.355577	0.216468	1
chr5	140857377	140858033	656	+	1.03516	1.41951	1.68524	1.96192	0.476706	0.53009	0.444275	0.667526	1.40388	0.544409	0.651892	0.577248	1
chr4	99770600	99771776	1176	+	1.03516	0.838799	1.85809	2.94288	0.357529	0.265045	0.317339	0.333763	0	0.384289	0.177789	0.288624	1
chr18	86889578	86890929	1351	+	0.768977	1.87117	2.33341	2.10206	0.953412	0.618439	0.317339	0.333763	0.323973	0.256192	0	0.216468	1
chr7	71023599	71025134	1535	+	1.18304	1.6776	2.54947	3.08302	2.38353	1.14853	1.9675	1.04301	1.40388	0.768577	0.651892	0.974106	1
chr2	78729454	78730658	1204	+	1.74499	2.25831	2.46304	3.64356	0.774647	0.0883484	0.190404	0.375483	0	0.448337	0.177789	0.288624	1
chr2	77981826	77982308	482	+	0.59152	1.16141	2.54947	1.54151	0.417118	0.53009	0.444275	0.375483	0.431964	0.0960722	0.355577	0.252546	1
chr1	6055366	6056184	818	+	0.798553	0.838799	1.81487	1.68165	1.54929	0.53009	0.571211	0.292043	0.431964	0.448337	0.355577	0.18039	1
chr14	103643784	103644780	996	+	0.887281	1.54855	1.25313	2.10206	2.20477	2.29706	1.01549	0.250322	0.323973	0.352265	0.355577	0.252546	1
chr5	60769536	60770178	642	+	0.857705	2.25831	1.59882	3.08302	1.54929	0.795136	0.190404	0.292043	0.107991	0.288216	0.177789	0.288624	1
chr2	69134526	69136141	1615	+	1.09431	1.61308	2.07414	2.80274	1.13218	1.14853	0.571211	0.667526	1.40388	1.92144	1.48157	2.99447	1
chrX	52456034	52457145	1111	+	1.06474	1.54855	1.72845	4.06398	1.37053	1.59027	0.253871	0.125161	1.07991	0.448337	0.0592629	0.144312	1
chr2	32570262	32571426	1164	+	0.798553	1.93569	1.85809	1.68165	2.97941	1.67862	2.41178	1.87742	0.431964	1.6012	0.592629	1.04626	1
chr4	31881268	31882895	1627	+	1.09431	2.45187	1.68524	4.20411	1.25135	0.53009	0.952018	2.58666	1.61987	0.928697	1.126	2.4533	1
chrX	119852300	119853681	1381	+	1.03516	3.3552	2.50625	3.22315	1.37053	0.618439	0.444275	0.417204	0.431964	0.128096	0.296315	0.216468	1
chr13	44425274	44426020	746	+	0.798553	1.54855	1.9013	1.82178	0.774647	0.353394	0.761614	0.584085	0.863928	0.512385	0.770418	0.216468	1
chr14	103729600	103730490	890	+	0.709825	1.6776	1.59882	3.08302	0.715059	1.59027	1.01549	0.500644	0.647946	0.416313	0.948206	0.865872	1
chr9	40783697	40784408	711	+	1.12389	0.774276	1.94451	1.82178	1.72806	1.67862	1.01549	1.71053	1.51187	2.01752	1.77789	2.41723	1
chr16	66967126	66968131	1005	+	1.27177	2.64544	2.20378	3.22315	0.357529	0.353394	0.571211	0.166881	0.431964	0.128096	0.474103	0.396858	1
chr9	36437883	36438653	770	+	1.15346	2.06474	0.907437	2.6626	0.655471	0.176697	0.190404	0.292043	0.863928	0.320241	0	0.036078	1
chr1	73044822	73045519	697	+	0.946433	1.16141	1.42597	0.98096	0.893824	1.32523	1.14242	0.166881	0.539955	0.0960722	0.118526	0.108234	1
chr4	105867762	105868119	357	+	1.27177	0.709753	1.03707	0.560548	0.595882	0.441742	0.507743	0.417204	0.215982	0.320241	0.237052	0.108234	1
chr18	27210903	27211604	701	+	1.06474	1.61308	1.42597	2.24219	0.655471	0.883484	0.253871	0.208602	0.215982	0.128096	0.0592629	0.108234	1
chr3	101791735	101792080	345	+	1.18304	1.22594	1.08028	2.94288	0.417118	0.795136	0.761614	0.292043	0	0.544409	0.237052	0.324702	1
chr7	94099414	94099768	354	+	1.56753	2.06474	1.77166	1.26123	0.119177	0.0883484	0.317339	0.0417204	0.107991	0.0640481	0	0.18039	1
chr1	27605485	27605773	288	+	0.739401	0.451661	1.9013	2.94288	1.19176	0.176697	0	0.208602	0.215982	0.128096	0.118526	0.036078	1
chr13	114680030	114681192	1162	+	1.50838	2.06474	1.42597	3.08302	2.20477	1.23688	1.01549	0.250322	0.863928	0.320241	0.41484	0.396858	1
chr1	41013423	41014002	579	+	0.650672	1.03237	2.03093	1.54151	0.476706	0.883484	0.507743	0.250322	0.863928	0.768577	0.237052	0.432936	1
chr11	77686884	77687743	859	+	1.09431	0.709753	1.1667	1.96192	3.09859	2.65045	1.5867	0.625805	1.07991	1.40906	1.06673	1.44312	1
chr15	11022369	11023546	1177	+	1.06474	2.45187	1.9013	3.36329	1.37053	0.53009	0.634679	0.292043	0.323973	0.352265	0.592629	0.288624	1
chr14	77997769	77998358	589	+	0.916857	1.16141	1.51239	1.54151	0.357529	0.53009	0.380807	0.458924	0.431964	0.320241	0.177789	0.144312	1
chr5	12047316	12048458	1142	+	0.857705	2.38735	2.33341	1.54151	1.07259	1.14853	0.825082	0.625805	0.647946	0.352265	0.237052	0.36078	1
chr16	83920313	83921384	1071	+	0.739401	2.06474	1.85809	1.96192	1.013	0.618439	0.190404	0.125161	0.431964	0.192144	0.41484	0.36078	1
chr7	70623745	70626022	2277	+	1.03516	2.32283	2.76552	3.64356	3.039	1.23688	2.91952	1.66881	1.1879	1.63323	1.77789	2.77801	1
chr11	25284139	25284566	427	+	0.887281	1.03237	1.85809	1.1211	0.536294	0.265045	0.444275	0.333763	0.323973	0.256192	0.296315	0.18039	1
chr6	60993160	60995037	1877	+	0.768977	1.35498	2.03093	2.94288	1.66847	0.883484	0.444275	1.04301	0.971919	2.24168	2.96315	4.69014	1
chr8	38232223	38233826	1603	+	1.50838	2.12926	2.85194	3.50343	0.834235	0.971832	0.190404	0.125161	0.431964	0.256192	0.118526	0.072156	1
chr4	92386011	92386579	568	+	1.30134	2.38735	2.46304	2.10206	0.774647	0.53009	0.317339	0.125161	0.107991	0.256192	0.118526	0.18039	1
chr2	78744453	78744918	465	+	1.12389	1.16141	0.907437	3.36329	0.774647	0.795136	0.507743	0.333763	0.107991	0.352265	0.296315	0.252546	1
chr6	85193777	85194324	547	+	1.06474	1.87117	1.12349	1.40137	0.595882	0.706787	1.20589	0.542365	1.1879	0.672505	0.592629	1.33489	1
chr2	66157880	66158863	983	+	1.18304	1.22594	1.64203	1.82178	1.37053	0.706787	0.952018	0.458924	0.539955	0.384289	0.177789	0.288624	1
chrX	47927055	47928798	1743	+	0.976009	2.19378	1.94451	1.68165	0.953412	1.06018	0.0634679	0.417204	1.07991	0.320241	0.237052	0.36078	1
chr14	77883540	77884874	1334	+	0.887281	1.35498	2.03093	1.40137	1.48971	1.59027	1.52323	0.292043	0.323973	0.384289	0.355577	0.396858	1
chr10	73821434	73821799	365	+	0.946433	1.61308	1.20992	2.6626	1.31094	0.971832	1.7771	0.542365	0.431964	0.448337	0.296315	0.18039	1
chrX	36807513	36808963	1450	+	1.41965	1.6776	2.11735	4.34425	2.50271	1.41357	0.444275	1.54365	0.755937	1.69727	1.24452	1.83998	1
chr13	13580385	13581198	813	+	0.768977	1.54855	1.81487	2.24219	1.37053	1.14853	0.571211	0.542365	0.323973	0.544409	0.296315	0.36078	1
chr12	85533234	85534054	820	+	0.976009	1.16141	1.42597	0.840823	1.54929	0.176697	0.825082	0.750967	2.69978	1.44108	1.54084	1.65959	1
chr10	14969034	14970631	1597	+	1.09431	2.06474	1.94451	1.26123	1.013	0.53009	0.380807	0.208602	0.647946	0.0960722	0.237052	0.18039	1
chr10	21718215	21719570	1355	+	0.650672	1.48403	2.33341	2.80274	1.31094	0.706787	1.14242	0.667526	0.863928	0.576433	0.474103	0.36078	1
chr8	5833372	5834453	1081	+	0.976009	2.38735	1.59882	1.96192	0.715059	0.265045	0.126936	0.125161	0.323973	0.224168	0.177789	0.18039	1
chr1	182761595	182762562	967	+	1.24219	2.38735	1.77166	3.08302	0.655471	0.176697	0.380807	0.375483	0.107991	0.864649	0.651892	0.685482	1
chr2	14828367	14829713	1346	+	1.39007	2.25831	1.85809	4.34425	1.90682	1.41357	0.634679	0.292043	0.863928	0.288216	0.355577	0.252546	1
chr1	94531672	94533393	1721	+	0.946433	2.5164	1.81487	1.26123	1.013	0.971832	0.190404	0.375483	0.539955	0.352265	0.474103	0.216468	1
chrX	51978825	51980066	1241	+	1.15346	2.38735	1.42597	2.52247	2.026	0.795136	0.571211	0.208602	0	0.480361	0.118526	0.432936	1
chr11	53789759	53791409	1650	+	0.916857	2.00021	2.2902	2.10206	0.595882	1.23688	0.380807	1.58537	0.863928	0.480361	0.355577	0.613326	1
chr16	8939184	8939895	711	+	0.887281	0.903322	1.59882	1.68165	0.774647	0.265045	0.88855	1.08473	1.07991	1.31299	0.711155	1.83998	1
chr2	160443282	160444614	1332	+	1.09431	1.93569	1.81487	2.94288	1.43012	0.353394	0.444275	0.333763	1.07991	0.608457	0.0592629	0.505092	1
chr9	16591019	16591654	635	+	0.946433	1.48403	1.29634	1.1211	0.536294	0.706787	0.190404	0.166881	0.107991	0.384289	0.355577	0.144312	1
chr4	96096562	96097079	517	+	0.828129	0.64523	1.59882	1.96192	0.893824	0.265045	0.380807	0.0417204	0.107991	0.0960722	0.177789	0	1
chr18	34258706	34259653	947	+	1.00558	1.80664	1.9013	1.68165	0.834235	0.53009	0	0.375483	0	0.608457	0.41484	0.288624	1
chr1	49462664	49463222	558	+	0.916857	1.09689	1.51239	2.38233	0.834235	1.50192	0.634679	0.125161	0.323973	0.608457	0.296315	0.18039	1
chr3	3801170	3802417	1247	+	1.15346	1.29046	2.03093	2.80274	0.119177	0.706787	0.761614	0.125161	0.323973	0.16012	0.296315	0.036078	1
chrX	82310570	82312351	1781	+	1.41965	3.0971	2.72231	5.18507	3.21777	1.67862	1.5867	1.00129	0.647946	0.640481	0.296315	0.36078	1
chr1	12566986	12567962	976	+	1.41965	1.29046	1.46918	4.48439	0.715059	1.50192	0.634679	0.250322	0.323973	0.352265	0.177789	0.252546	1
chr2	99044041	99045037	996	+	1.53795	2.19378	1.64203	1.40137	0.297941	0.53009	0.571211	0.333763	0	0.224168	0.237052	0.216468	1
chr4	124414844	124415626	782	+	0.946433	1.03237	1.33955	1.40137	0.417118	0.265045	0.0634679	0.292043	0.431964	0.256192	0.177789	0.252546	1
chr16	56746728	56747629	901	+	0.828129	1.48403	1.42597	2.94288	1.07259	1.76697	0.761614	0.917848	1.07991	1.31299	0.888944	1.33489	1
chr8	92460150	92461226	1076	+	1.53795	2.19378	1.68524	0.840823	1.25135	0.883484	1.71363	2.21118	1.29589	1.85739	1.6001	3.03055	1
chr2	76539570	76540309	739	+	1.00558	1.16141	1.20992	1.68165	1.96641	1.23688	0.825082	0.667526	0.539955	0.480361	0.770418	0.793716	1
chr13	29209983	29211236	1253	+	0.709825	0.903322	1.9013	4.20411	3.51571	3.09219	1.90404	0.458924	1.1879	1.18489	1.00747	1.76782	1
chr2	38196695	38197287	592	+	1.12389	2.38735	1.51239	2.52247	1.25135	0.883484	0.634679	1.79398	1.07991	1.47311	1.00747	1.11842	1
chr3	137430788	137432264	1476	+	1.56753	1.93569	2.33341	1.82178	0.417118	0.618439	0.317339	0.250322	0.539955	0.192144	0.592629	0.324702	1
chr7	12748358	12749002	644	+	0.916857	2.58092	1.98772	3.08302	1.013	0.706787	0.253871	1.71053	1.72786	1.34501	1.65936	2.09252	1
chr4	85438569	85440303	1734	+	1.21262	2.32283	2.54947	4.76466	1.78765	0.353394	0.507743	0.166881	0.539955	0.384289	0.296315	0.072156	1
chr4	63995277	63996206	929	+	1.3605	1.35498	1.38276	0.840823	0.834235	0.265045	0.380807	0.333763	0	0.128096	0.533366	0.216468	1
chr2	33985234	33986029	795	+	0.887281	1.6776	1.85809	4.06398	0.536294	0.176697	1.52323	1.04301	1.51187	1.37703	1.18526	1.44312	1
chrX	129693652	129694068	416	+	0.976009	1.48403	1.33955	1.26123	0.655471	0.265045	0.444275	0.876128	0.755937	0.800601	0.651892	0.613326	1
chr5	12137007	12137322	315	+	1.21262	1.48403	1.94451	2.6626	0.595882	0.706787	0.88855	0.417204	0.647946	0.736553	0.355577	0.613326	1
chr19	19793545	19794729	1184	+	1.4788	2.64544	2.89516	5.32521	0.357529	1.14853	0.317339	0.208602	0.215982	0.288216	0.355577	0.072156	1
chr11	116670891	116671951	1060	+	0.798553	1.61308	2.07414	4.20411	3.15818	2.38541	2.22138	1.29333	1.07991	1.44108	1.77789	2.34507	1
chr3	40397271	40397784	513	+	1.15346	1.54855	1.81487	2.52247	2.14518	0.883484	1.33283	0.250322	0.215982	0.288216	0.237052	0.324702	1
chr5	50743000	50744120	1120	+	0.828129	1.54855	1.81487	2.94288	1.37053	1.32523	0.761614	0.458924	0.863928	0.320241	0.592629	0.072156	1
chr6	55473709	55474489	780	+	1.12389	1.35498	1.55561	2.38233	1.19176	0.176697	0.317339	0.125161	0.431964	0.256192	0.533366	0.288624	1
chr5	89809242	89810099	857	+	1.56753	1.16141	1.59882	1.68165	0.476706	1.41357	0.380807	0.292043	0.215982	0.480361	0.0592629	0.216468	1
chr5	125316425	125317291	866	+	1.00558	1.74212	1.72845	0.98096	0.893824	0.53009	0.0634679	0.250322	0.431964	0.608457	0.237052	0.396858	1
chr3	33871518	33872494	976	+	0.768977	1.6776	1.72845	2.24219	1.48971	0.971832	0.952018	0.584085	0.431964	0.672505	0.533366	0.505092	1
chr8	56865350	56866132	782	+	0.916857	2.25831	1.68524	0.700685	1.37053	0.441742	0.761614	0.125161	0.215982	0.256192	0.651892	0.324702	1
chr8	82201388	82202609	1221	+	0.709825	1.6776	1.94451	4.20411	1.31094	0.795136	0.507743	0.333763	0.215982	0.192144	0.296315	0.18039	1
chr14	105532048	105532834	786	+	1.33092	1.22594	1.38276	1.82178	1.25135	0.618439	1.07895	0.292043	0.539955	0.416313	0.592629	0.613326	1
chr18	64530721	64531844	1123	+	0.887281	2.25831	1.59882	3.36329	1.72806	0.795136	0.571211	0.625805	0.323973	0.736553	0.474103	0.613326	1
chr7	51509784	51511605	1821	+	1.24219	2.64544	3.24085	4.06398	2.44312	1.06018	2.41178	2.37806	0.647946	1.34501	0.829681	1.83998	1
chrX	87387257	87387619	362	+	0.946433	1.61308	2.24699	1.40137	0.476706	0.706787	0.380807	0.166881	0.215982	0.16012	0.296315	0.18039	1
chr1	6835687	6836899	1212	+	1.39007	1.93569	1.68524	3.50343	1.19176	1.06018	0.507743	0.250322	0.215982	0.192144	0.651892	0.18039	1
chr18	71513247	71513726	479	+	0.946433	1.22594	1.42597	1.26123	0.715059	1.06018	0.190404	0.458924	1.07991	0.384289	0.355577	0.252546	1
chr4	108794661	108794938	277	+	1.12389	1.61308	1.68524	1.1211	1.19176	1.06018	1.33283	2.00258	0.431964	0.640481	0.533366	0.577248	1
chr7	97745096	97745980	884	+	0.768977	1.35498	1.98772	2.52247	0.893824	0.706787	0.634679	1.33505	1.1879	1.18489	1.126	0.974106	1
chr5	77467481	77467978	497	+	1.03516	1.87117	0.907437	3.64356	0.536294	1.59027	0.825082	0.333763	1.61987	1.44108	0.592629	0.90195	1
chr6	49410728	49411320	592	+	0.916857	1.61308	1.72845	0.560548	0.655471	0.795136	0.380807	1.33505	1.29589	1.05679	0.948206	1.1545	1
chr11	65257629	65258126	497	+	1.15346	1.35498	1.20992	0.560548	0.476706	0.795136	0.698146	0.417204	0.215982	0.384289	0.474103	0.216468	1
chr14	122528554	122529991	1437	+	1.03516	2.19378	2.6791	3.22315	1.66847	2.47376	1.26936	0.500644	0.755937	0.928697	0.533366	1.01018	1
chr1	65147156	65148317	1161	+	1.24219	2.90354	2.46304	1.96192	0.953412	1.23688	0.634679	0.917848	0.647946	0.864649	0.355577	0.90195	1
chr1	160569218	160570119	901	+	0.887281	1.61308	2.11735	1.68165	0.715059	1.41357	0.253871	0.250322	0.431964	0.448337	0.0592629	0.252546	1
chrX	70139519	70140166	647	+	0.739401	1.54855	1.68524	3.7837	0.715059	0.441742	0.253871	0.166881	0.215982	0.384289	0.41484	0.036078	1
chr1	139376246	139377349	1103	+	1.15346	1.93569	2.11735	4.06398	2.08559	1.50192	1.39629	0.292043	0.323973	0.320241	0.118526	0.36078	1
chr1	61046794	61047919	1125	+	1.06474	2.06474	1.98772	1.82178	0.715059	0.706787	0.253871	0.542365	0.107991	0.448337	0.296315	0.108234	1
chr3	35011293	35012384	1091	+	0.798553	1.41951	1.64203	3.50343	1.013	0.883484	0.507743	0.292043	0.215982	0.544409	0.41484	0.288624	1
chr3	83033820	83034666	846	+	0.946433	2.06474	1.51239	1.96192	1.13218	0.353394	0.634679	0.458924	1.07991	0.672505	0.592629	0.432936	1
chr17	35860580	35862074	1494	+	1.12389	1.87117	1.81487	1.82178	3.63488	2.7388	1.84057	1.75226	0.647946	1.56918	1.83715	1.87606	1
chr7	38117424	38117908	484	+	0.946433	1.6776	1.25313	4.76466	0.595882	0.176697	0.126936	2.62838	0.647946	1.24894	0.948206	1.26273	1
chr4	15595601	15596791	1190	+	1.12389	1.29046	2.11735	1.54151	0.774647	1.32523	1.07895	0.417204	0.215982	0.352265	0.592629	0.144312	1
chr13	26916539	26917170	631	+	1.00558	1.48403	1.03707	2.80274	0.655471	1.06018	0.253871	0.125161	0.215982	0.384289	0.118526	0.18039	1
chr10	125672769	125673126	357	+	0.916857	0.903322	2.11735	2.38233	1.013	1.41357	0.444275	0.292043	0	0.16012	0.355577	0.18039	1
chr14	59478659	59479280	621	+	0.887281	1.03237	1.72845	2.38233	1.19176	0.706787	0.571211	0.792687	0.323973	0.672505	0.41484	0.144312	1
chrX	163766689	163767106	417	+	0.887281	1.03237	1.64203	1.96192	0.893824	0.265045	0.571211	0.292043	0.323973	0.544409	0.237052	0.324702	1
chr3	38639841	38640615	774	+	1.12389	1.61308	1.33955	1.96192	1.013	0.706787	0.380807	0.292043	0.431964	0.256192	0.237052	0.432936	1
chr5	81583445	81584237	792	+	1.03516	1.54855	1.1667	1.26123	1.013	0.883484	0.571211	0.667526	0.647946	0.832625	0.355577	0.505092	1
chr4	68131320	68132153	833	+	1.06474	1.41951	1.64203	0.420411	0.953412	0.441742	0.126936	0.0417204	0.215982	0.128096	0.177789	0.144312	1
chr1	80796995	80797813	818	+	0.857705	1.22594	2.11735	1.54151	0.893824	1.14853	0.761614	0.375483	0.539955	0.384289	0.533366	0.432936	1
chr4	102862349	102863272	923	+	0.946433	1.09689	1.51239	2.24219	1.90682	0.795136	0.952018	0.834407	0.755937	0.640481	0.41484	0.613326	1
chrX	161584484	161585253	769	+	1.39007	2.19378	1.12349	0.98096	0.774647	1.06018	0.507743	0.0834407	0.107991	0.128096	0.118526	0	1
chr3	40424748	40425439	691	+	0.887281	1.41951	1.38276	3.08302	1.07259	0.176697	1.07895	0.500644	0.323973	0.320241	0.41484	0.324702	1
chr5	74845652	74846211	559	+	1.06474	1.87117	1.03707	1.1211	1.13218	0.53009	0.507743	0.292043	0.539955	0.320241	0.711155	0.613326	1
chr1	159448749	159449740	991	+	0.768977	2.38735	1.72845	4.06398	0.953412	0.353394	0.317339	0.0417204	0.323973	0.288216	0.533366	0.144312	1
chr2	20737625	20738026	401	+	0.739401	1.87117	1.81487	2.94288	1.19176	1.50192	1.84057	0.542365	0.971919	0.928697	0.829681	0.974106	1
chr12	5331780	5332512	732	+	0.916857	1.16141	1.55561	2.80274	0.655471	0.883484	0.444275	0.876128	0.431964	0.320241	0.177789	0.396858	1
chr4	76579850	76580502	652	+	0.739401	1.16141	1.81487	1.1211	0.834235	1.23688	0.507743	0.250322	0.107991	0.352265	0.118526	0.072156	1
chrX	155215757	155216848	1091	+	0.946433	1.74212	1.42597	1.96192	2.50271	1.85532	0.952018	1.20989	1.07991	1.50513	1.18526	1.98429	1
chr9	86961349	86962036	687	+	0.976009	1.48403	1.33955	0.840823	0.834235	0.265045	0.507743	0.0834407	0.323973	0.416313	0.177789	0.108234	1
chr12	26210709	26212058	1349	+	0.946433	1.41951	2.37662	2.38233	1.13218	1.67862	0.825082	0.834407	0.107991	0.704529	0.177789	0.36078	1
chr1	67289798	67290859	1061	+	0.650672	1.61308	1.98772	1.68165	0.595882	0.883484	0.444275	0.208602	0.215982	0.16012	0.355577	0.108234	1
chr2	149609251	149609599	348	+	0.739401	0.580707	1.85809	1.40137	0.476706	0.618439	0.253871	0.208602	0.863928	0.704529	0.948206	0.54117	1
chr15	27461849	27462263	414	+	0.768977	1.09689	1.94451	2.80274	0.953412	0.353394	0.317339	1.54365	1.61987	1.21691	0.948206	1.62351	1
chr1	99513494	99514115	621	+	1.06474	1.87117	1.51239	2.6626	0.655471	0.441742	0.698146	0.208602	0.215982	0.192144	0.118526	0.324702	1
chr2	77994076	77994676	600	+	0.709825	0.709753	1.85809	0.280274	0.595882	0.795136	0.761614	0.292043	0.107991	0.288216	0.41484	0.18039	1
chr19	19954380	19954728	348	+	1.03516	0.903322	1.33955	1.26123	0.774647	0.706787	0.380807	0.166881	0.323973	0.320241	0.592629	0.396858	1
chr8	97883941	97885196	1255	+	0.946433	2.00021	2.2902	4.06398	1.19176	0.618439	0.507743	0.125161	0.107991	0.192144	0.118526	0.144312	1
chr6	138872936	138873834	898	+	1.09431	0.516184	1.77166	0.840823	0.357529	0	0.444275	0.166881	0.539955	0.384289	0.355577	0.252546	1
chr5	117627951	117628945	994	+	1.15346	1.6776	1.1667	2.24219	0.774647	0.618439	0.126936	1.29333	2.05183	1.69727	1.24452	1.37096	1
chr10	22751448	22752047	599	+	1.12389	0.838799	1.12349	2.52247	2.32394	0.795136	1.90404	0.584085	0.647946	0.736553	0.592629	0.505092	1
chr1	4224624	4225573	949	+	1.21262	2.12926	2.59268	1.96192	0.476706	0.706787	0.380807	0.166881	0.539955	0.352265	0.177789	0.108234	1
chr6	25388278	25388901	623	+	1.06474	1.6776	1.59882	2.10206	0.774647	0.618439	1.14242	0.292043	0.215982	0.128096	0.118526	0.108234	1
chr18	58027852	58028501	649	+	0.916857	1.03237	1.38276	2.94288	0.774647	0.795136	0.507743	0.834407	1.1879	1.24894	0.770418	1.62351	1
chr6	39419445	39420809	1364	+	1.68583	1.80664	2.6791	4.34425	5.42253	1.76697	2.28484	1.46021	0.215982	0.928697	0.829681	1.51528	1
chr8	30522364	30523771	1407	+	1.71541	2.70997	2.89516	2.24219	2.80065	1.50192	3.5542	0.250322	0.323973	0.128096	0.41484	0.108234	1
chr13	34919382	34920408	1026	+	1.24219	1.6776	2.20378	2.80274	1.25135	1.06018	0.88855	0.792687	1.07991	1.05679	1.24452	1.04626	1
chr11	43072233	43073042	809	+	1.00558	1.16141	1.81487	2.24219	1.31094	0.883484	0.380807	0.333763	0.647946	0.384289	0.296315	0.072156	1
chr18	32135117	32135444	327	+	1.06474	0.838799	1.68524	1.82178	0.655471	0.618439	0.444275	0.333763	1.83585	1.76132	1.95568	2.92232	1
chr15	95586749	95587460	711	+	1.06474	1.54855	1.03707	0.420411	1.013	0.353394	0.825082	0.584085	0.647946	0.576433	0.533366	0.72156	1
chr12	34759913	34760277	364	+	1.03516	1.29046	0.993859	1.68165	0.893824	0.883484	0.825082	0.0834407	0.215982	0.224168	0.296315	0.144312	1
chr17	3230111	3230786	675	+	1.00558	2.25831	0.950648	2.10206	1.43012	0.971832	0.952018	1.12645	0.863928	1.37703	1.36305	1.94821	1
chr6	64218940	64219613	673	+	0.887281	1.09689	1.38276	2.94288	0.417118	0.706787	0.698146	0.208602	0.647946	0.384289	0.296315	0.36078	1
chr13	48236004	48237372	1368	+	1.12389	2.45187	2.41983	3.64356	1.66847	1.85532	0.634679	1.41849	1.29589	1.98549	1.36305	1.33489	1
chr7	120409227	120410166	939	+	1.18304	1.16141	1.08028	1.40137	0.595882	0.706787	0.190404	1.75226	1.51187	1.40906	1.24452	2.27291	1
chr1	126683763	126684593	830	+	0.916857	1.29046	1.42597	0.840823	0.893824	0.353394	0.698146	0.292043	0.215982	0.384289	0.237052	0.216468	1
chr16	60752472	60753616	1144	+	1.03516	2.25831	1.25313	1.40137	0.536294	0.441742	0.190404	0.0834407	0.431964	0.128096	0.296315	0.252546	1
chr6	112968264	112969052	788	+	1.39007	1.93569	1.12349	2.6626	0.595882	0.176697	0.761614	0.125161	0.107991	0.672505	0.533366	0.432936	1
chr1	139255427	139256407	980	+	0.739401	1.54855	1.77166	1.26123	2.38353	1.59027	1.5867	0.208602	0.431964	0.256192	0.118526	0.216468	1
chr4	21272848	21274102	1254	+	0.709825	1.16141	1.94451	0.700685	1.25135	1.14853	0.444275	0.333763	0.971919	0.384289	0.177789	0.216468	1
chr7	63936932	63937352	420	+	1.12389	1.16141	1.46918	4.34425	2.44312	1.85532	0.698146	1.58537	0.755937	1.34501	1.36305	1.55135	1
chrX	93634147	93635254	1107	+	0.561944	0.774276	2.50625	1.96192	0.238353	1.41357	0.825082	1.33505	1.94384	1.82537	1.126	1.87606	1
chr14	112910706	112911885	1179	+	0.887281	1.61308	1.85809	1.1211	0.953412	0.353394	0.317339	0.500644	0.107991	0.128096	0.355577	0.108234	1
chr10	56562093	56562909	816	+	1.24219	1.74212	1.55561	2.52247	1.84724	0.795136	1.7771	0.417204	0.647946	0.928697	0.592629	0.432936	1
chr4	97836671	97837215	544	+	0.887281	1.6776	1.51239	2.38233	0.595882	0.176697	0.317339	0.0834407	0.647946	0.352265	0.41484	0.252546	1
chr10	53211525	53212421	896	+	1.03516	1.61308	1.9013	2.94288	0.834235	0.795136	0.761614	0.166881	0.539955	0.192144	0.237052	0.144312	1
chr5	18527434	18528987	1553	+	1.09431	1.87117	1.72845	1.26123	1.13218	1.94366	0.317339	0.834407	0.215982	0.16012	0.177789	0.288624	1
chr12	27060492	27062713	2221	+	1.27177	1.87117	1.51239	3.22315	3.09859	3.18054	2.91952	1.25161	1.61987	1.08882	0.829681	0.685482	1
chr1	35735511	35736124	613	+	0.946433	1.93569	1.64203	1.54151	0.536294	0.971832	0.253871	0.250322	0.323973	0.448337	0.237052	0.288624	1
chr6	23874138	23875011	873	+	1.06474	1.29046	1.98772	2.6626	1.13218	0.706787	0.507743	0.458924	0.107991	0.256192	0.41484	0.216468	1
chr5	76799088	76800524	1436	+	1.24219	2.12926	1.77166	1.82178	2.32394	2.29706	1.14242	1.29333	2.26781	1.6012	0.888944	1.22665	1
chr7	73541227	73542319	1092	+	0.768977	1.16141	1.98772	2.80274	0.536294	1.41357	0.317339	1.54365	0.863928	1.15287	0.829681	0.793716	1
chr14	74985820	74987067	1247	+	0.857705	1.61308	2.07414	3.50343	0.953412	1.94366	0.698146	0.584085	1.29589	1.08882	0.474103	0.54117	1
chr8	50160428	50161059	631	+	0.768977	1.54855	1.46918	4.62452	1.07259	0.883484	0.698146	0.584085	0.971919	0.736553	1.00747	0.757638	1
chr6	53765364	53766104	740	+	1.09431	1.41951	1.55561	2.52247	1.84724	0.618439	0.317339	0.375483	0.647946	0.672505	0.533366	0.685482	1
chr18	47919987	47920874	887	+	1.12389	1.41951	2.41983	0.840823	0.476706	0.176697	0.317339	0.125161	0.539955	0.256192	0.41484	0.108234	1
chr1	68286336	68287264	928	+	0.887281	1.16141	1.68524	2.6626	0.595882	0.706787	0.507743	0.333763	0.647946	0.192144	0.0592629	0.108234	1
chr1	124305710	124306901	1191	+	0.887281	2.38735	2.63589	3.36329	1.31094	0.883484	0.698146	0	0.323973	0.128096	0.0592629	0.036078	1
chr16	26543277	26545109	1832	+	1.62668	2.45187	2.37662	3.50343	0.774647	1.85532	0.761614	0.292043	0.323973	0.192144	0.237052	0.072156	1
chr13	53393145	53394537	1392	+	1.12389	2.06474	1.98772	3.22315	1.60888	2.03201	1.26936	0.917848	1.83585	1.44108	0.829681	1.4792	1
chr14	18097076	18098183	1107	+	1.09431	1.87117	1.77166	1.40137	1.013	1.32523	0.444275	0.500644	0.755937	0.192144	0.237052	0.108234	1
chr10	129520098	129520929	831	+	1.21262	1.87117	1.38276	1.82178	0.893824	0.53009	0.444275	0.375483	0.647946	0.320241	0.237052	0.324702	1
chr12	40263734	40264422	688	+	0.857705	0.838799	1.55561	1.82178	0.834235	0.706787	0.698146	0.166881	0.215982	0.448337	0.533366	0.685482	1
chr8	96353067	96353957	890	+	1.15346	1.80664	1.72845	1.54151	0.774647	0.176697	0.571211	0.208602	0.107991	0.224168	0.237052	0.216468	1
chr10	22287521	22287869	348	+	1.59711	1.16141	0.907437	0.420411	0	0.176697	0.317339	0.375483	0	0.288216	0.41484	0.324702	1
chr15	47642443	47643331	888	+	1.15346	1.41951	1.59882	1.26123	0.774647	0.441742	0.444275	0.208602	0.971919	0.0960722	0.533366	0.144312	1
chr3	54528074	54528448	374	+	0.887281	1.16141	2.16056	2.52247	1.19176	1.41357	0.444275	0.834407	0.863928	0.320241	0.592629	0.613326	1
chr5	14032673	14034002	1329	+	1.44923	2.70997	2.37662	1.54151	1.31094	1.41357	1.65016	0.959568	1.40388	0.896673	0.41484	0.432936	1
chr14	23108267	23109284	1017	+	0.887281	1.35498	2.24699	2.94288	1.25135	0.441742	0.825082	0.500644	0.539955	0.320241	0.41484	0.288624	1
chr4	37433725	37434579	854	+	1.4788	2.38735	2.16056	1.54151	0.774647	0.441742	0.88855	0.125161	0.107991	0.192144	0.118526	0.252546	1
chrX	102383720	102384126	406	+	1.3605	2.12926	0.950648	0.700685	0.476706	0.441742	0.317339	0.625805	0	0.480361	0.355577	0.36078	1
chr6	61384870	61385262	392	+	0.916857	1.35498	1.29634	3.64356	0.953412	1.23688	0.952018	0.125161	0.539955	0.352265	0.296315	0.108234	1
chr2	64852787	64854151	1364	+	1.15346	2.12926	2.07414	3.7837	1.72806	0.441742	1.14242	0.250322	0	0.256192	0.355577	0.36078	1
chr8	29040290	29041300	1010	+	0.621096	1.93569	2.24699	1.68165	0.655471	0.176697	0.444275	0.0834407	0.215982	0.352265	0.296315	0.108234	1
chr14	119342072	119343635	1563	+	1.27177	2.06474	2.2902	2.10206	1.31094	1.06018	0.634679	0.208602	0.647946	0.192144	0.355577	0.144312	1
chrX	31773045	31773433	388	+	1.27177	1.16141	0.950648	0.560548	0.238353	0.265045	0.190404	0.375483	1.1879	0.704529	0.770418	0.505092	1
chr18	48509018	48509437	419	+	0.709825	1.87117	1.72845	2.94288	1.013	0.441742	0.507743	0.166881	0.215982	0.0640481	0.177789	0.108234	1
chr10	39581838	39582348	510	+	1.3605	2.00021	1.33955	3.36329	0.953412	0.353394	0.444275	0.625805	0.539955	0.576433	1.126	0.938028	1
chr3	149484763	149485704	941	+	1.21262	2.58092	2.24699	2.24219	1.78765	1.14853	0.380807	1.00129	0.323973	0.544409	0.41484	0.324702	1
chr9	85197710	85198369	659	+	1.00558	1.35498	1.68524	1.1211	0.119177	0.618439	0.507743	0.166881	0.107991	0.288216	0.118526	0.108234	1
chr18	66925214	66926205	991	+	0.857705	1.48403	2.2902	2.24219	0.476706	0.0883484	0.571211	0.292043	0.107991	0.384289	0.237052	0.577248	1
chr14	28284778	28285301	523	+	0.857705	1.29046	1.64203	1.96192	0.417118	0.795136	0.126936	0.458924	0.755937	0.16012	0.533366	0.18039	1
chr1	59367598	59368337	739	+	0.887281	2.00021	1.33955	1.1211	2.32394	0.971832	1.39629	0.709246	0.647946	0.992746	0.770418	1.44312	1
chr1	34516317	34517246	929	+	0.916857	0.709753	1.42597	1.68165	0.595882	1.06018	0.444275	0.750967	0.863928	1.28096	0.770418	1.11842	1
chr7	79088975	79090011	1036	+	1.18304	1.61308	1.77166	0.700685	0.536294	0.53009	0.634679	0.709246	0.755937	1.69727	1.06673	2.16468	1
chr9	119109450	119110704	1254	+	0.739401	1.48403	1.64203	3.08302	0.536294	0.176697	0.380807	0.917848	0.431964	0.736553	0.592629	0.577248	1
chr18	42016554	42017721	1167	+	1.41965	2.58092	2.33341	1.82178	0.655471	0.706787	0.571211	0.917848	0.323973	0.608457	0.474103	0.649404	1
chrX	105166194	105166790	596	+	0.768977	1.29046	1.59882	2.52247	1.31094	0.441742	0.634679	0	0.431964	0.0960722	0.651892	0.144312	1
chr11	92161969	92163392	1423	+	0.768977	2.19378	2.89516	2.6626	0.476706	0.0883484	0.571211	0.250322	0.107991	0.384289	0.177789	0.144312	1
chr10	102686036	102686976	940	+	1.18304	1.61308	1.42597	2.52247	1.19176	1.06018	1.26936	0.542365	0.107991	0.352265	0.474103	0.432936	1
chr7	4130866	4131699	833	+	1.06474	1.22594	1.08028	1.96192	1.84724	2.20871	1.33283	1.04301	0.755937	0.672505	0.711155	0.469014	1
chr4	107545965	107547221	1256	+	1.12389	1.6776	2.16056	1.96192	0.953412	0	0.126936	0.542365	0.863928	1.15287	1.18526	1.94821	1
chr9	79966877	79967767	890	+	1.15346	2.06474	0.950648	1.96192	0.774647	1.06018	0.507743	0.458924	0.647946	0.576433	0.770418	0.288624	1
chr2	70656958	70657880	922	+	0.916857	1.6776	1.98772	1.68165	0.774647	0.706787	0.825082	0.292043	0.647946	0.320241	0.711155	0.974106	1
chr4	78509574	78510710	1136	+	0.768977	1.74212	1.64203	1.82178	0.834235	0.618439	0.571211	0.333763	0.107991	0.192144	0.237052	0.108234	1
chr8	86127072	86127994	922	+	1.24219	1.93569	1.29634	2.10206	0.715059	0.176697	0.444275	0.250322	0.431964	0.192144	0.0592629	0.144312	1
chr13	23738257	23738986	729	+	0.946433	1.16141	1.98772	1.82178	2.026	1.76697	1.52323	1.20989	1.61987	0.672505	1.06673	1.37096	1
chr3	132988277	132989295	1018	+	1.03516	1.87117	1.85809	1.54151	0.476706	0.706787	0.190404	0.750967	0.323973	0.352265	0.533366	0.649404	1
chr8	112140495	112141949	1454	+	1.44923	2.19378	1.42597	2.6626	0.238353	0.265045	0.190404	2.33634	0.755937	0.800601	0.296315	0.72156	1
chr18	73182686	73183570	884	+	1.03516	0.903322	0.907437	1.82178	2.50271	1.59027	2.22138	0.292043	1.40388	0.992746	0.41484	0.396858	1
chr13	39646748	39648012	1264	+	0.976009	3.0971	1.72845	1.96192	1.19176	1.76697	1.07895	0.792687	1.40388	0.448337	0.41484	0.396858	1
chr13	106941249	106942618	1369	+	1.03516	1.6776	2.24699	4.62452	1.37053	0.883484	0.380807	1.79398	1.29589	2.33776	2.01494	3.24702	1
chr11	46739243	46740209	966	+	0.976009	1.48403	1.12349	2.52247	0.595882	0.618439	0.380807	0.166881	1.51187	1.63323	1.18526	1.4792	1
chr17	8592838	8593267	429	+	1.09431	0.903322	0.821014	1.40137	0.417118	0.265045	0.317339	0.417204	1.51187	0.672505	0.533366	0.469014	1
chr3	14248898	14250273	1375	+	1.09431	2.06474	1.68524	2.38233	0.357529	0.706787	0.507743	0.417204	0.107991	0.256192	0.355577	0.18039	1
chr11	45847280	45848981	1701	+	1.50838	2.32283	1.9013	2.6626	1.07259	0.265045	0.380807	1.71053	0.971919	1.6012	1.126	1.98429	1
chr1	139379159	139379594	435	+	1.21262	1.22594	1.1667	1.96192	1.48971	1.32523	1.07895	0.917848	0.647946	0.416313	0.41484	0.90195	1
chr10	40582616	40583718	1102	+	1.06474	1.22594	1.85809	3.22315	1.013	0.265045	0.761614	0.417204	0.863928	1.08882	0.533366	1.51528	1
chr5	130455057	130455529	472	+	1.00558	1.03237	1.72845	1.54151	1.07259	0.53009	0.253871	2.2529	1.61987	1.37703	0.592629	0.685482	1
chr6	35871232	35872160	928	+	1.18304	1.61308	1.77166	1.82178	1.19176	0.971832	0.634679	0.709246	0.215982	0.480361	0.770418	0.216468	1
chr10	19009450	19011690	2240	+	0.739401	2.06474	2.98158	2.6626	1.25135	1.14853	0.634679	0.250322	0.323973	0.544409	0.592629	0.216468	1
chr12	79465783	79466826	1043	+	1.24219	0.774276	1.72845	1.40137	0.834235	1.06018	0.571211	0.750967	0.647946	0.384289	0.474103	0.216468	1
chr11	3128751	3129926	1175	+	2.04075	2.12926	1.42597	0.280274	0.297941	0.883484	1.20589	1.91914	1.61987	1.50513	4.02988	3.39133	1
chr4	63376639	63377640	1001	+	1.30134	1.41951	2.24699	1.68165	0.953412	0.618439	0.507743	2.33634	1.07991	1.88942	2.72609	2.92232	1
chr19	27076872	27077811	939	+	0.887281	1.87117	1.51239	1.40137	0.655471	0.706787	0.507743	0.208602	0.647946	0.320241	0.237052	0.36078	1
chr6	21594099	21595109	1010	+	0.857705	1.93569	2.03093	2.94288	0.893824	0.706787	0.825082	0.166881	0.323973	0.352265	0.118526	0.072156	1
chr3	133618351	133619619	1268	+	1.18304	1.22594	1.38276	3.92384	1.54929	0.441742	0.571211	1.58537	0.863928	0.480361	0.592629	0.72156	1
chr16	72924140	72925221	1081	+	1.03516	2.06474	1.46918	3.08302	2.08559	2.03201	1.9675	1.37677	0.971919	0.320241	0.41484	0.36078	1
chr4	35018361	35018754	393	+	1.06474	1.41951	1.03707	0.98096	0.655471	0.883484	0.317339	1.8357	0.863928	0.768577	0.651892	0.90195	1
chr4	13251493	13252048	555	+	0.887281	1.48403	1.94451	3.08302	0.834235	1.14853	0.825082	0.542365	0.107991	0.256192	0.296315	0.18039	1
chrX	11776436	11777601	1165	+	1.00558	1.87117	1.59882	1.68165	0.953412	0.706787	0.190404	0.208602	0.323973	0.320241	0.41484	0.216468	1
chr3	140738325	140739427	1102	+	1.33092	1.93569	1.72845	1.68165	0.595882	0.706787	0.634679	0.333763	0	0.256192	0.237052	0.324702	1
chr7	70412276	70413435	1159	+	0.976009	1.74212	1.51239	2.24219	0.893824	0.971832	0.507743	0.292043	0.323973	0.704529	0.533366	0.396858	1
chr16	41777724	41778356	632	+	1.09431	1.54855	1.59882	3.50343	1.54929	2.03201	1.14242	0.125161	0.215982	0.384289	0.177789	0.18039	1
chr14	72507976	72509093	1117	+	0.887281	1.6776	2.50625	2.80274	1.25135	1.32523	0.952018	0.417204	0.755937	0.544409	0.355577	0.469014	1
chr6	65984941	65985827	886	+	1.00558	1.41951	1.85809	2.24219	1.013	1.41357	0.952018	0.250322	0.539955	0.256192	0.355577	0.108234	1
chr19	53317518	53317931	413	+	1.41965	1.29046	0.950648	2.10206	0.893824	0.176697	0.190404	0.834407	1.29589	0.832625	0.651892	1.04626	1
chr14	11683237	11684041	804	+	0.976009	1.48403	1.42597	2.52247	0.834235	1.06018	0.571211	0.584085	0.431964	0.928697	0.296315	0.505092	1
chr19	29418186	29419123	937	+	1.21262	1.35498	1.51239	1.96192	1.07259	0.441742	0.761614	0.166881	0.755937	0.576433	0.41484	0.396858	1
chr11	36612758	36613628	870	+	0.946433	1.87117	2.46304	3.22315	0.595882	0.265045	0.507743	0.125161	0.323973	0.512385	0.0592629	0.216468	1
chr7	66491782	66493060	1278	+	0.857705	1.54855	1.55561	2.10206	0.834235	0.618439	1.14242	0.417204	0.755937	0.992746	0.41484	0.829794	1
chr4	135291401	135291736	335	+	0.976009	1.03237	1.42597	3.08302	0.536294	0.883484	0.761614	1.29333	1.51187	1.92144	2.01494	2.4533	1
chr11	39126084	39127339	1255	+	0.946433	2.32283	1.68524	2.24219	0.953412	0.883484	0.444275	0.208602	0.539955	0.16012	0.118526	0.036078	1
chr6	23280834	23281951	1117	+	0.976009	2.19378	1.72845	1.82178	1.84724	1.23688	1.20589	1.46021	1.94384	0.960722	0.592629	1.29881	1
chr2	81488630	81489552	922	+	0.680248	0.774276	2.2902	2.10206	1.13218	1.23688	0.761614	0.333763	0.323973	0.0640481	0.118526	0.144312	1
chr15	51922368	51923131	763	+	1.12389	1.22594	1.29634	2.6626	0.953412	0.618439	0.507743	0.667526	1.51187	1.15287	1.00747	1.29881	1
chr18	10294174	10294712	538	+	1.03516	0.64523	1.81487	2.38233	2.38353	1.85532	1.26936	0.750967	0.539955	0.544409	0.592629	0.757638	1
chr8	22159271	22160329	1058	+	0.887281	2.45187	1.55561	3.22315	0.417118	0.265045	0.571211	1.12645	0.215982	0.288216	1.18526	0.288624	1
chr14	66380969	66381827	858	+	0.887281	1.54855	1.98772	1.82178	0.417118	1.14853	1.07895	1.00129	1.29589	2.04954	0.770418	1.1545	1
chr5	47952074	47953027	953	+	1.24219	1.35498	1.98772	3.36329	0.655471	1.85532	0.380807	0.166881	0.215982	0.384289	0.474103	0.613326	1
chr2	48316120	48316929	809	+	1.18304	1.61308	1.81487	1.96192	0.834235	1.85532	0.317339	1.33505	1.07991	0.992746	0.888944	1.37096	1
chr16	26545273	26545649	376	+	0.976009	1.87117	2.2902	2.24219	0.834235	1.41357	0.825082	0.125161	0.539955	0.352265	0.177789	0.144312	1
chr17	20593759	20594536	777	+	0.916857	1.29046	1.46918	0.98096	0.476706	0.618439	0	0.208602	0.431964	0.16012	0.533366	0.252546	1
chr2	79872130	79872801	671	+	0.916857	1.48403	1.25313	3.22315	0.834235	0.795136	0.507743	0.208602	0.755937	0.352265	0.237052	0.324702	1
chr3	128720854	128721538	684	+	1.39007	2.32283	1.55561	2.6626	0.893824	0.53009	0.634679	0.333763	0.323973	0.576433	0.474103	0.469014	1
chr5	81878326	81879389	1063	+	1.44923	2.00021	2.07414	1.82178	0.893824	0.53009	0.761614	0.0417204	0.539955	0.16012	0.118526	0.144312	1
chr9	27616965	27618138	1173	+	1.18304	1.35498	2.2902	3.7837	1.013	0.0883484	0.126936	1.66881	1.40388	2.04954	1.00747	2.02037	1
chr18	72949176	72950310	1134	+	1.27177	2.06474	1.94451	2.38233	1.13218	0.353394	0.698146	0.208602	0.431964	0.288216	0.592629	0.216468	1
chr5	125964867	125965826	959	+	1.59711	1.74212	1.77166	1.96192	0.715059	1.14853	0.253871	0.333763	0.431964	0.416313	0.651892	0.577248	1
chr15	13066746	13068458	1712	+	0.976009	1.80664	1.85809	4.76466	2.86024	1.85532	3.7446	0.500644	1.07991	0.608457	0.41484	0.685482	1
chr2	113399393	113400301	908	+	0.976009	1.87117	1.59882	2.38233	0.595882	1.41357	0.952018	0.208602	0.215982	0.288216	0.355577	0.469014	1
chr10	84707522	84709202	1680	+	0.916857	1.48403	2.33341	1.68165	0.476706	0.971832	0.571211	0.458924	0.431964	0.928697	0.711155	0.649404	1
chr3	9679647	9680594	947	+	1.27177	1.80664	1.33955	2.80274	1.013	0.706787	0.698146	0.625805	0.647946	1.08882	0.592629	1.01018	1
chr1	57665899	57666508	609	+	0.857705	1.03237	1.42597	3.64356	0.834235	1.06018	1.26936	0.417204	0.323973	0.608457	0.41484	0.54117	1
chr9	37232948	37233605	657	+	0.887281	0.967845	1.42597	1.54151	0.834235	0.176697	1.26936	1.37677	1.29589	1.31299	0.888944	1.26273	1
chr13	76968140	76969152	1012	+	1.68583	1.80664	1.85809	1.40137	0.953412	0.353394	0.444275	0.458924	0.107991	0.320241	0.0592629	0.252546	1
chr6	115695530	115696329	799	+	0.502792	1.61308	2.07414	2.24219	1.013	1.67862	1.01549	0.667526	1.40388	1.02477	1.126	1.62351	1
chr3	6087397	6087747	350	+	1.09431	0.838799	1.38276	1.68165	0.715059	0.795136	0.507743	1.71053	1.07991	1.47311	0.888944	1.11842	1
chr4	34993962	34994526	564	+	0.916857	0.774276	1.64203	2.24219	1.13218	1.06018	1.33283	1.12645	0.215982	0.864649	0.533366	0.757638	1
chr9	102419450	102420059	609	+	0.976009	2.06474	1.20992	2.52247	0.417118	0.618439	0.190404	0.333763	0.323973	0.288216	0.592629	0.396858	1
chr16	83305248	83306083	835	+	1.24219	1.74212	1.64203	1.54151	1.25135	0.265045	0.317339	0.333763	0.431964	0.0320241	0.118526	0.144312	1
chr2	115297838	115298380	542	+	1.15346	1.16141	1.38276	2.6626	0.297941	0.353394	0.698146	0.166881	0	0.224168	0.355577	0.072156	1
chr2	6054306	6055145	839	+	0.768977	1.29046	1.9013	1.26123	1.013	0.706787	0.317339	0.750967	0.539955	1.37703	0.770418	0.685482	1
chr1	57002874	57003873	999	+	0.946433	2.00021	1.46918	2.6626	0.655471	1.06018	0.825082	0.292043	0.431964	0.736553	0.237052	0.36078	1
chr18	33455768	33457158	1390	+	1.41965	1.54855	2.98158	4.06398	0.357529	0.441742	0.190404	0.333763	0.215982	0.448337	0.592629	0.288624	1
chr3	117140627	117140975	348	+	1.12389	1.22594	0.950648	2.38233	1.78765	2.29706	1.71363	0.0834407	0.539955	0.544409	0.651892	0.216468	1
chr10	70587036	70588312	1276	+	0.828129	1.35498	1.85809	3.36329	1.19176	0.795136	0.507743	0.208602	0.431964	0.384289	0.651892	0.36078	1
chr14	23885621	23886520	899	+	0.768977	1.41951	1.98772	1.82178	1.25135	0.53009	0.444275	0.625805	0.323973	0.224168	0.355577	0.288624	1
chr15	23824670	23825809	1139	+	1.41965	1.93569	2.2902	2.38233	0.715059	0.353394	0.126936	0.292043	0.215982	0.256192	0.355577	0.432936	1
chr5	104024770	104026061	1291	+	1.59711	1.29046	1.55561	3.64356	2.38353	2.9155	1.84057	1.08473	1.07991	1.79335	1.24452	1.40704	1
chr11	16343861	16345450	1589	+	1.44923	2.58092	2.85194	5.18507	1.54929	0.971832	0.444275	0.166881	0.539955	0.416313	0.296315	0.252546	1
chr10	68169617	68170526	909	+	1.18304	1.74212	1.46918	3.22315	0.715059	0.353394	0.126936	0.375483	0.323973	0.320241	0.829681	0.396858	1
chr15	24166464	24167358	894	+	1.06474	0.838799	2.33341	1.82178	0.893824	0.971832	0.444275	0.125161	0.323973	0.224168	0.355577	0.072156	1
chr18	69125470	69126153	683	+	1.27177	0.838799	1.68524	1.40137	1.013	1.06018	1.14242	0.333763	0.431964	0.832625	0.355577	0.577248	1
chr19	49016672	49017139	467	+	1.06474	2.45187	1.42597	3.22315	1.25135	1.06018	0.444275	0.292043	0.323973	0.320241	0.237052	0.432936	1
chr6	118586233	118587392	1159	+	1.09431	2.25831	1.85809	3.92384	0.774647	0.618439	0.444275	0.417204	0.431964	0.352265	0.770418	0.144312	1
chr1	123574465	123575515	1050	+	1.09431	1.48403	1.72845	3.36329	0.297941	0.618439	0.380807	0.208602	0.107991	0.192144	0.474103	0.216468	1
chr5	13715387	13716154	767	+	0.916857	1.22594	1.85809	1.96192	0.595882	0.971832	0.634679	1.29333	0.647946	0.448337	0.237052	0.36078	1
chr14	76849836	76850705	869	+	1.03516	1.03237	2.07414	1.26123	1.54929	1.14853	1.84057	0.166881	1.1879	1.53715	0.888944	0.90195	1
chr4	99907675	99908695	1020	+	0.976009	1.29046	1.25313	3.22315	1.013	0.706787	0.126936	0.584085	0.107991	0.352265	0.474103	0.36078	1
chr15	23715033	23716230	1197	+	1.24219	2.45187	2.20378	5.04494	1.37053	0.618439	0.317339	0.208602	0.107991	0.256192	0.0592629	0.108234	1
chr18	4132053	4132807	754	+	0.946433	2.12926	1.42597	1.96192	0.417118	0	0.634679	0.375483	0	0.416313	0.177789	0.396858	1
chr1	107589182	107590798	1616	+	1.06474	2.25831	2.76552	2.94288	2.86024	2.12036	1.65016	0.876128	0.215982	0.608457	0.355577	0.685482	1
chrX	146286724	146287049	325	+	0.798553	1.48403	1.72845	2.24219	1.60888	0.971832	0.761614	0.125161	0.971919	0.16012	0.0592629	0.216468	1
chr7	24987261	24987683	422	+	0.768977	1.35498	1.72845	2.38233	0.595882	0.706787	0.698146	0.876128	0.971919	1.21691	0.592629	0.793716	1
chr2	90011304	90012671	1367	+	0.976009	1.6776	2.33341	2.6626	0.774647	0.265045	0.698146	0.125161	0.107991	0.16012	0.296315	0.18039	1
chr1	47404128	47404893	765	+	0.946433	1.48403	1.29634	1.82178	0.953412	0.706787	0.698146	0.0417204	0.107991	0.256192	0.533366	0.252546	1
chr5	20622443	20623550	1107	+	0.857705	1.87117	1.55561	2.10206	0.417118	0.176697	0.380807	0.750967	1.07991	0.608457	0.770418	0.54117	1
chr10	73821936	73822360	424	+	1.03516	2.06474	1.68524	3.08302	1.37053	1.14853	1.52323	0.584085	0.323973	0.448337	0.296315	0.18039	1
chr12	7739572	7740822	1250	+	1.65626	3.22615	2.07414	2.80274	1.13218	0.618439	0.507743	0.333763	0.215982	0.416313	0.592629	0.36078	1
chr8	8969582	8969939	357	+	0.946433	1.16141	1.29634	3.22315	0.595882	1.94366	0.761614	0.834407	1.07991	0.896673	1.00747	1.37096	1
chr1	36643941	36644477	536	+	0.768977	1.09689	1.77166	1.96192	0.536294	1.23688	0.126936	1.12645	0.863928	0.864649	1.24452	1.29881	1
chr6	117916896	117917829	933	+	0.887281	1.09689	1.94451	2.38233	1.31094	1.85532	1.52323	1.41849	0.431964	0.480361	0.948206	0.577248	1
chr7	126709632	126709993	361	+	1.00558	0.903322	1.46918	3.08302	0.893824	0.883484	0.761614	2.71182	0.971919	0.736553	0.592629	0.72156	1
chrX	160820126	160820771	645	+	0.739401	1.93569	1.72845	1.40137	0.834235	0.971832	0.380807	1.87742	0.971919	0.256192	0.651892	0.432936	1
chr16	45579552	45580458	906	+	0.976009	1.87117	1.46918	2.94288	0.893824	0.706787	1.07895	0.625805	1.07991	0.768577	0.355577	0.865872	1
chr4	31838556	31838951	395	+	1.06474	1.22594	0.907437	1.26123	0.774647	1.14853	1.14242	0.500644	0.323973	0.608457	0.296315	0.252546	1
chr1	38650496	38651537	1041	+	0.680248	1.41951	2.07414	1.96192	0.655471	1.14853	0.634679	0.125161	0.323973	0.416313	0.41484	0.36078	1
chr1	71362660	71363058	398	+	0.946433	1.48403	1.20992	3.36329	0.595882	0.353394	0.317339	0.0834407	0.107991	0.256192	0.355577	0.36078	1
chr11	42824998	42825657	659	+	1.00558	1.29046	1.94451	1.68165	1.07259	0.53009	0.444275	0.166881	0	0.16012	0.355577	0	1
chr13	85071944	85073501	1557	+	1.12389	1.80664	2.24699	3.50343	0.655471	0.795136	0.444275	0.0834407	0.431964	0.384289	0.296315	0.324702	1
chr17	13590517	13591629	1112	+	2.24778	1.61308	1.33955	0.420411	0.893824	0.53009	0.634679	0.876128	1.07991	0.640481	1.06673	0.613326	1
chr2	50171717	50172582	865	+	0.739401	1.22594	1.9013	1.54151	0.953412	0.971832	0.698146	0.542365	0.647946	0.320241	0.177789	0.108234	1
chr8	63422264	63423602	1338	+	0.976009	1.80664	1.98772	2.94288	0.953412	1.32523	0.634679	0.250322	0	0.256192	0.237052	0.108234	1
chr3	109559902	109560961	1059	+	0.798553	2.06474	1.81487	1.82178	1.19176	0.618439	0.380807	0.417204	0.755937	0.448337	0.355577	0.54117	1
chr13	109212397	109213249	852	+	1.00558	1.80664	1.72845	4.06398	1.72806	1.67862	2.41178	1.29333	0.215982	0.672505	1.00747	1.44312	1
chr19	15087572	15088471	899	+	0.976009	2.38735	1.98772	3.64356	0.834235	0.441742	0.634679	0.333763	0.107991	0.320241	0.41484	0.144312	1
chr1	162555065	162556090	1025	+	1.33092	2.06474	2.16056	5.18507	1.54929	1.76697	0.444275	1.04301	0	0.416313	0.296315	0.36078	1
chr2	124734586	124735356	770	+	1.06474	1.48403	1.77166	2.94288	0.595882	0.971832	0.317339	0.250322	0.107991	0.128096	0.177789	0.18039	1
chr18	13305001	13306487	1486	+	1.09431	1.74212	2.03093	1.82178	1.90682	1.94366	1.14242	1.00129	1.51187	0.640481	0.533366	0.54117	1
chr1	59618656	59620038	1382	+	1.03516	1.87117	2.2902	2.24219	0.953412	1.14853	0.190404	1.37677	1.07991	1.7293	2.0742	3.06663	1
chr18	54973293	54973993	700	+	0.768977	0.516184	1.59882	2.52247	0.417118	0.0883484	0.253871	1.00129	1.94384	1.08882	1.126	1.73174	1
chr10	109010549	109012123	1574	+	1.65626	3.9359	2.03093	3.7837	4.46912	2.9155	3.23686	0.959568	1.07991	1.37703	0.948206	1.1545	1
[truncated: 109,442 more rows]
