# Supplementary material for: Major waves of H2A.Z incorporation during mouse oogenesis and preimplantation embryo development
Source: Nat Commun. 2025 Dec 2;17:210. doi: 10.1038/s41467-025-66919-x (PMC12779981; doi:10.1038/s41467-025-66919-x)
Supplement: Supplementary file 5 — Supplementary Data 3 [file 41467_2025_66919_MOESM5_ESM.xlsx]

## Sheet: Sheet1
Supplementary Data 3: Gene ontology enrichment analysis of H2A.Z peak clusters.One-tailed Fisher’s exact test was used to determine the p-values. Multiple testing correction was done using g:SCS.
go_term:bp	c1_-log10_padj	c2_-log10_padj	c3_-log10_padj	c4_-log10_padj	c5_-log10_padj	c6_-log10_padj	c7_-log10_padj	c8_-log10_padj	c9_-log10_padj	c10_-log10_padj
positive regulation of biosynthetic process	0	0.318758	8.25164	17.5251	22.9673	34.0575	37.5681	11.8303	23.9038	14.4377
regulation of signal transduction	0	0	20.9434	8.5853	42.9599	22.9307	46.2228	8.02678	18.703	14.4917
cellular process	0	0	13.3616	80.3443	34.4979	79.7781	31.4758	14.4288	14.6347	12.3728
metabolic process	0	0	0	69.7668	16.7233	56.4095	6.4723	3.10798	4.29077	1.01586
cellular component organization	0	0	15.0685	58.2184	32.4566	50.9361	24.5899	9.44397	9.35273	9.26301
positive regulation of macromolecule biosynthetic process	0	0	7.91679	17.4648	22.5901	31.2433	34.9909	11.5626	22.2814	13.2262
positive regulation of macromolecule metabolic process	0	0	11.5438	29.3523	33.8774	44.1869	41.2266	12.29	26.5844	17.9083
regulation of cell communication	0	0	25.8372	5.81836	48.3246	21.198	51.8441	7.55439	19.813	11.459
DNA-templated transcription	0	0	3.57612	43.6609	41.3063	29.9541	35.6416	7.78875	16.1205	7.61438
regulation of DNA-templated transcription	0	0	4.07696	38.6225	43.8617	26.6093	38.9393	8.24117	16.8776	8.27278
regulation of transcription by RNA polymerase II	0	0	5.04156	29.0761	37.2378	26.2016	45.5933	10.3682	19.8771	12.0478
transcription by RNA polymerase II	0	0.404606	4.11772	33.45	35.4316	28.7784	42.345	10.1635	19.0882	11.6533
protein modification process	0	0	4.19342	45.1927	38.9801	42.12	18.3257	6.20919	10.2759	6.95612
intracellular signal transduction	0	0.758332	24.2746	13.191	35.479	32.9963	39.5925	9.69438	17.2547	18.669
regulation of signaling	0	0	25.012	5.98048	47.9701	21.6798	51.1733	7.77018	20.5905	11.1207
regulation of RNA biosynthetic process	0	0	4.09044	38.7978	43.8827	26.7311	38.8621	8.29729	16.8631	8.55962
regulation of response to stimulus	0	0.60206	31.8239	13.9427	38.1959	28.4914	48.5323	11.955	29.329	20.9316
cell development	0	3.12891	22.687	0	37.7507	14.7019	45.9714	13.7476	18.1834	18.0119
animal organ development	0	1.16006	25.1208	0	40.6407	19.9087	62.3218	15.7452	21.8521	16.0118
regulation of multicellular organismal process	0	0	33.8129	0	29.3838	10.9151	49.5229	15.3182	22.2003	14.7938
positive regulation of RNA metabolic process	0	0	3.9672	23.7652	31.3714	24.7039	34.6581	6.9518	17.7523	9.18207
regulation of cellular process	0	0	31.1888	37.8625	64.5074	41.6432	66.8632	16.2436	27.4574	22.3802
macromolecule modification	0	0	4.4592	56.4175	35.5192	45.6921	17.4436	6.10753	9.58656	6.43329
primary metabolic process	0	0	0	74.2584	20.1108	57.0879	6.93869	0.970975	3.56932	0
positive regulation of nucleobase-containing compound metabolic process	0	0	5.14012	34.7409	31.0012	30.8604	33.3935	7.60594	19.0493	11.1579
cellular component organization or biogenesis	0	0	14.6379	72.989	29.4125	58.4315	22.7082	9.78033	8.10817	8.20852
neurogenesis	0.13702	0.896694	16.2715	0	45.77	15.2204	50.1223	6.10041	16.9474	10.4218
regulation of biological process	0.140698	0.578905	35.256	37.8966	67.1209	41.7229	73.321	18.0241	31.1473	23.6713
cellular developmental process	0.150664	1.64488	26.5668	0.367892	48.5747	19.1684	71.7584	26.917	32.9389	21.4906
cell differentiation	0.154792	1.65145	26.5923	0.297043	48.6068	19.1962	71.8048	26.9394	32.9685	21.306
regulation of developmental process	0.248461	0	17.1288	0.146447	49.6661	8.87346	58.4019	14.7262	19.1923	7.77392
positive regulation of metabolic process	0.404757	0.453634	12.921	33.8593	36.538	46.8442	45.6884	12.287	31.205	20.1631
negative regulation of cellular process	0.554335	0	26.4238	27.0111	61.3117	37.9351	58.899	19.3861	31.8318	18.9132
regulation of RNA metabolic process	0.603067	0	5.31357	45.2807	43.5705	33.0919	38.482	9.65768	18.577	9.97097
regulation of nucleobase-containing compound metabolic process	0.646075	0	7.10425	61.4408	44.5329	37.5667	37.9757	10.7562	19.5145	11.3998
regulation of macromolecule biosynthetic process	0.682502	0	6.00968	32.5658	31.8409	28.7981	35.2907	12.7114	18.4366	12.0581
biological regulation	0.792	1.16711	40.3514	42.4004	66.6287	44.6204	78.3596	20.7019	33.7997	27.4935
negative regulation of biological process	0.799417	0.473886	30.7564	25.2917	60.3897	36.5391	65.4118	19.194	30.7118	20.3699
anatomical structure morphogenesis	0.864044	3.22946	28.0767	1.34649	53.5965	14.2715	78.4573	21.1893	29.3222	17.9303
regulation of biosynthetic process	0.961491	0	6.7492	35.139	31.5869	30.814	37.214	13.0671	20.3052	13.4762
positive regulation of cellular process	0.99607	2.72422	31.1827	39.6577	64.4659	63.8544	86.5394	25.1662	48.6288	33.4853
regulation of gene expression	1.04283	0	6.70423	28.9535	28.9991	26.244	36.0165	12.1973	17.6169	12.5654
regulation of macromolecule metabolic process	1.34506	0	12.3858	50.0338	41.8905	41.4828	37.1154	13.0225	21.8315	15.133
system development	1.36801	1.97743	44.8317	4.38462	61.9561	31.4444	101.185	25.5095	35.2768	25.235
protein localization	1.67461	0	8.71346	43.7972	18.9897	55.64	11.3941	5.67885	8.04769	7.6297
nervous system development	1.95569	1.16606	23.6423	2.5648	51.4748	22.3266	63.9659	12.8469	19.6499	12.1339
positive regulation of biological process	2.04872	3.19904	32.3677	37.4144	62.6483	64.576	90.6313	25.62	49.2614	35.0227
regulation of metabolic process	2.0782	0.231603	15.2875	60.4424	43.9236	45.3871	45.9841	16.6756	26.9175	20.8601
cellular macromolecule localization	2.08135	0	8.72025	44.3243	18.7188	55.7553	11.7987	5.94033	8.03932	8.11411
anatomical structure development	2.16725	3.49227	44.8433	6.81015	59.5442	39.6744	100.808	31.863	44.1307	36.1357
multicellular organism development	2.41325	2.5683	43.5019	8.29732	61.5417	37.7624	102.645	28.7844	38.5851	27.1173
regulation of cellular component organization	2.44358	0	22.0646	22.1967	35.4972	39.1196	31.4503	9.193	13.0851	14.5336
developmental process	2.49027	3.09181	46.1061	9.24338	60.3067	41.8899	97.5659	35.4353	46.6516	34.7731
macromolecule localization	2.57129	0.339459	11.6276	41.4418	19.2581	61.0659	14.0618	7.05089	12.1341	10.8282
transport	2.7476	2.31327	23.7793	16.5739	23.51	40.8103	36.1311	17.9152	30.5075	21.5778
cellular localization	3.12209	2.16994	12.4608	51.6259	21.8399	61.8178	24.3971	10.954	15.0742	12.2577
regulation of primary metabolic process	3.29065	0.105747	17.0382	74.8146	57.6941	55.603	52.1644	13.9438	29.3067	18.0336
organelle organization	3.48037	0.684015	8.32456	87.4059	28.3358	69.0619	15.1972	11.7188	5.58658	21.7166
establishment of localization	3.55479	2.06476	25.5836	21.6377	24.9956	49.5029	34.9351	17.8255	29.4328	22.1179
protein metabolic process	3.77854	0	8.46709	65.5724	34.1692	64.4063	21.2591	8.02381	13.5039	15.0117
localization	4.58851	5.10332	29.4953	34.1137	32.2223	63.4181	44.2812	20.0606	33.7296	28.9432
