# Supplementary material for: Major waves of H2A.Z incorporation during mouse oogenesis and preimplantation embryo development
Source: Nat Commun. 2025 Dec 2;17:210. doi: 10.1038/s41467-025-66919-x (PMC12779981; doi:10.1038/s41467-025-66919-x)
Supplement: Supplementary file 6 — Supplementary Data 4 [file 41467_2025_66919_MOESM6_ESM.xlsx]

## Sheet: Sheet1
Supplementary Data 4: Collected mouse oocyte and early embryo sample pools for H2A.Z picoChIP
Developmental stage	No. of cells	Mouse strain
P7	250	CD1/Swiss
P10 (4 biological replicates)	250, 80	CD1/Swiss, C57BL6/N
P12	200	CD1/Swiss
NSN	200	C57BL6/N
SN	200	C57BL6/N
MII	300	C57BL6/N
Zygote	200	C57BL6/N
2-cell	208	C57BL6/N
4-cell	172	C57BL6/N
8-cell	~600	C57BL6/N
Morula	~110	C57BL6/N
Blastocyst	~460	C57BL6/N
