# Supplementary material for: Major waves of H2A.Z incorporation during mouse oogenesis and preimplantation embryo development
Source: Nat Commun. 2025 Dec 2;17:210. doi: 10.1038/s41467-025-66919-x (PMC12779981; doi:10.1038/s41467-025-66919-x)
Supplement: Supplementary file 7 — Supplementary Data 5 [file 41467_2025_66919_MOESM7_ESM.xlsx]

## Sheet: Sheet1
Supplementary Data 5: Antibody information for H2A.Z picoChIP.
Epitope	Antibody cat. #no.	Antibody lot.	Bead stock (µl)	Antibody (µl)
H2A.Z	39114, Active Motif	6217001	2	2
