# Supplementary material for: Major waves of H2A.Z incorporation during mouse oogenesis and preimplantation embryo development
Source: Nat Commun. 2025 Dec 2;17:210. doi: 10.1038/s41467-025-66919-x (PMC12779981; doi:10.1038/s41467-025-66919-x)
Supplement: Supplementary file 8 — Supplementary Data 6 [file 41467_2025_66919_MOESM8_ESM.xlsx]

## Sheet: Sheet1
Supplementary Data 6: Sonication parameters for picoChIP.
Sample type	Sonication parameters
(cell no.)
ES cells	4 x (30 s. sonication + 30 s. on ice)
(500-1000)
Oocyte/embryo	3 x (30 s. sonication + 30 s. on ice)
(80-600)
