# Supplementary material for: Major waves of H2A.Z incorporation during mouse oogenesis and preimplantation embryo development
Source: Nat Commun. 2025 Dec 2;17:210. doi: 10.1038/s41467-025-66919-x (PMC12779981; doi:10.1038/s41467-025-66919-x)
Supplement: Supplementary file 9 — Supplementary Data 7 [file 41467_2025_66919_MOESM9_ESM.xlsx]

## Sheet: Sheet1
Supplementary Data 7: Sonicated chromatin preparation for H2A.Z picoChIP.
Sample type	RIPA dilution #1	Centrifugation	RIPA dilution #2	Vfinal chromatin
(cell no.)
ES cells	Add 270 µl	Transfer 420 µl to new 0.6 ml tube	-	420 µl chromatin
(500–1000)
Oocyte/embryo (80-600)	Add 120 µl	Transfer 270 µl to new 0.6 ml tube	Add 150 µl RIPA dil. to first tube, sonicate 1 cycle	Pool both for 430 µl chromatin
