# Supplementary material for: Major waves of H2A.Z incorporation during mouse oogenesis and preimplantation embryo development
Source: Nat Commun. 2025 Dec 2;17:210. doi: 10.1038/s41467-025-66919-x (PMC12779981; doi:10.1038/s41467-025-66919-x)
Supplement: Supplementary file 10 — Supplementary Data 8 [file 41467_2025_66919_MOESM10_ESM.xlsx]

## Sheet: Sheet1
Supplementary Data 8: Sample washing steps for H2A.Z picoChIP.
	Wash 1	Wash 2	Wash 3	Wash 4
Volume (µl)	150	100	100	100
Buffer	RIPA-standard	RIPA-high	RIPA-high	RIPA-standard
