# Supplementary material for: Major waves of H2A.Z incorporation during mouse oogenesis and preimplantation embryo development
Source: Nat Commun. 2025 Dec 2;17:210. doi: 10.1038/s41467-025-66919-x (PMC12779981; doi:10.1038/s41467-025-66919-x)
Supplement: Supplementary file 11 — Supplementary Data 9 [file 41467_2025_66919_MOESM11_ESM.xlsx]

## Sheet: Fig2
Log2foldchange	Adjusted P-value	ID	TYPEin (observed counts)	TYPEout	nonTYPEin	nonTYPEout	p_value	observedcounts(+1)	expectedcounts	logsignificance
0.169503	0.693441	Major.ZGA_group1	89	1514	786	15339	0.232243	90	80.0234	0.158991
-0.634601	0.0613597	Maternal.RNA_group1	140	4245	735	12608	8.1556e-10	141	218.904	1.21212
0.286241	0.00133603	Maternal.to.MGA_group1	74	1158	801	15695	0.0720582	75	61.5027	2.87418
-0.165757	0.711823	Maternal.to.ZGA_group1	16	366	859	16487	0.495498	17	19.0698	0.147628
0.233154	0.19325	MGA_group1	117	1894	758	14959	0.0523874	118	100.391	0.713881
0.256111	0.457797	Minor.ZGA_group1	224	3550	651	13303	0.00139558	225	188.402	0.339327
0.393997	0.808674	Minor.ZGA.to.MGA_group1	44	642	831	16211	0.0682879	45	34.2458	0.0922268
-0.591144	0.00206709	X1.Cell.Transient_group1	16	497	859	16356	0.0538833	17	25.6095	2.68464
0.0833617	0.0462561	X2.Cell.Transient_group1	85	1541	790	15312	0.568622	86	81.1716	1.33483
-0.0920984	0.179425	X4.Cell.Transient_group1	70	1446	805	15407	0.549668	71	75.6803	0.746116
-0.79831	0.281793	Major.ZGA_group10	115	1488	2106	14019	1.12261e-11	116	201.731	0.550069
0.236202	0.908852	Maternal.RNA_group10	649	3736	1572	11771	1.61263e-07	650	551.835	0.0415068
-0.562274	0.100041	Maternal.to.MGA_group10	104	1128	2117	14379	7.05756e-06	105	155.042	0.999822
0.194198	0.10803	Maternal.to.ZGA_group10	54	328	2167	15179	0.337192	55	48.0732	0.966455
-0.557165	2.16074e-05	MGA_group10	171	1840	2050	13667	7.00691e-09	172	253.077	4.6654
-0.120122	2.18251e-29	Minor.ZGA_group10	436	3338	1785	12169	0.0413087	437	474.943	28.661
-0.128017	0.580144	Minor.ZGA.to.MGA_group10	78	608	2143	14899	0.35009	79	86.3304	0.236464
1.15738	0.0104127	X1.Cell.Transient_group10	143	370	2078	15137	1.64039e-26	144	64.5591	1.98244
0.300436	0.00593498	X2.Cell.Transient_group10	251	1375	1970	14132	0.000201323	252	204.626	2.22658
0.212116	4.3297e-05	X4.Cell.Transient_group10	220	1296	2001	14211	0.0146959	221	190.783	4.36354
0.583348	0.36864	Major.ZGA_group2	327	1276	2084	14041	8.29641e-17	328	218.911	0.433398
-0.438104	6.79633e-09	Maternal.RNA_group2	441	3944	1970	11373	3.04425e-15	442	598.832	8.16773
0.380355	0.133441	Maternal.to.MGA_group2	218	1014	2193	14303	1.3821e-05	219	168.246	0.87471
-0.750878	0.596985	Maternal.to.ZGA_group2	30	352	2381	14965	0.000924974	31	52.1673	0.224036
0.49857	0.104775	MGA_group2	387	1624	2024	13693	4.43357e-15	388	274.629	0.979743
-0.176634	0.00436119	Minor.ZGA_group2	455	3319	1956	11998	0.00181793	456	515.391	2.3604
0.29578	0.128845	Minor.ZGA.to.MGA_group2	114	572	2297	14745	0.0186713	115	93.6826	0.889932
-0.545498	0.105653	X1.Cell.Transient_group2	47	466	2364	14851	0.00292169	48	70.0571	0.976116
0.0254222	0.646387	X2.Cell.Transient_group2	225	1401	2186	13916	0.769235	226	222.052	0.189507
-0.301382	0.639149	X4.Cell.Transient_group2	167	1349	2244	13968	0.00214513	168	207.03	0.194398
0.419167	5.0829e-06	Major.ZGA_group3	228	1375	1656	14469	9.65751e-07	229	171.259	5.29389
-0.305786	3.70709e-06	Maternal.RNA_group3	378	4007	1506	11837	6.67276e-07	379	468.479	5.43097
0.343439	0.00258749	Maternal.to.MGA_group3	166	1066	1718	14778	0.000776247	167	131.623	2.58712
-0.306513	0.252702	Maternal.to.ZGA_group3	32	350	1852	15494	0.149094	33	40.8116	0.597392
0.666452	9.60045e-21	MGA_group3	340	1671	1544	14173	2.88013e-22	341	214.848	20.0177
-0.245966	0.000844238	Minor.ZGA_group3	339	3435	1545	12409	0.000219502	340	403.201	3.07354
0.162009	0.437513	Minor.ZGA.to.MGA_group3	81	605	1803	15239	0.306259	82	73.2899	0.35901
-0.822097	0.00133603	X1.Cell.Transient_group3	30	483	1854	15361	0.000364689	31	54.8072	2.87418
-0.290843	0.0186014	X2.Cell.Transient_group3	141	1485	1743	14359	0.00725455	142	173.716	1.73045
-0.110714	0.428384	X4.Cell.Transient_group3	149	1367	1735	14477	0.291301	150	161.964	0.368167
-0.168992	0.0664483	Major.ZGA_group4	112	1491	1283	14842	0.169076	113	127.043	1.17752
0.00197012	0.0308667	Maternal.RNA_group4	347	4038	1048	12295	0.899763	348	347.525	1.51051
-0.287471	0.385157	Maternal.to.MGA_group4	79	1153	1316	15180	0.0490201	80	97.6399	0.414362
0.437511	0.850709	Maternal.to.ZGA_group4	40	342	1355	15991	0.0561757	41	30.2747	0.070219
-0.574843	0.961185	MGA_group4	106	1905	1289	14428	4.32148e-06	107	159.378	0.017193
0.648953	0.394905	Minor.ZGA_group4	468	3306	927	13027	2.18251e-31	469	299.101	0.403508
-0.120821	0.0257226	Minor.ZGA.to.MGA_group4	49	637	1346	15696	0.471315	50	54.3677	1.58968
-0.760465	3.07077e-06	X1.Cell.Transient_group4	23	490	1372	15843	0.00385268	24	40.6569	5.51275
-0.409811	0.439241	X2.Cell.Transient_group4	96	1530	1299	14803	0.00201789	97	128.866	0.357297
-0.660739	0.725663	X4.Cell.Transient_group4	75	1441	1320	14892	9.95831e-06	76	120.148	0.139265
-0.259573	1.65928e-15	Major.ZGA_group5	116	1487	1423	14702	0.0312307	117	140.064	14.7801
0.139359	5.07376e-14	Maternal.RNA_group5	421	3964	1118	12225	0.0126553	422	383.143	13.2947
0.144652	5.75876e-05	Maternal.to.MGA_group5	118	1114	1421	15075	0.2465	119	107.647	4.23967
-0.016414	0.00298379	Maternal.to.ZGA_group5	32	350	1507	15839	0.830944	33	33.3776	2.52523
-0.00586552	6.33367e-14	MGA_group5	174	1837	1365	14352	0.961185	175	175.713	13.1983
0.0693703	0.00550888	Minor.ZGA_group5	345	3429	1194	12760	0.257615	346	329.757	2.25894
-0.513127	0.0434217	Minor.ZGA.to.MGA_group5	41	645	1498	15544	0.010289	42	59.9399	1.36229
-1.67884	0.0081158	X1.Cell.Transient_group5	13	500	1526	15689	5.2203e-07	14	44.8238	2.09067
0.106897	0.809721	X2.Cell.Transient_group5	152	1474	1387	14715	0.316253	153	142.073	0.0916644
-0.0494333	0.00612895	X4.Cell.Transient_group5	127	1389	1412	14800	0.660354	128	132.462	2.21261
-0.05017	0.491118	Major.ZGA_group6	161	1442	1684	14441	0.617162	162	167.733	0.308814
0.112374	0.850709	Maternal.RNA_group6	495	3890	1350	11993	0.0276119	496	458.832	0.070219
0.364792	0.604454	Maternal.to.MGA_group6	165	1067	1680	14816	0.000374089	166	128.912	0.218637
-0.0729626	0.199369	Maternal.to.ZGA_group6	37	345	1808	15538	0.64064	38	39.9712	0.700343
0.13459	0.771257	MGA_group6	230	1781	1615	14102	0.10822	231	210.424	0.112801
-0.0630976	0.580144	Minor.ZGA_group6	377	3397	1468	12486	0.343348	378	394.899	0.236464
-0.0362431	0.827541	Minor.ZGA.to.MGA_group6	69	617	1776	15266	0.760153	70	71.7808	0.0822105
-0.79208	0.633303	X1.Cell.Transient_group6	30	483	1815	15400	0.000599455	31	53.6786	0.198389
-0.250702	0.0634979	X2.Cell.Transient_group6	142	1484	1703	14399	0.0203527	143	170.139	1.19724
-0.180232	0.482007	X4.Cell.Transient_group6	139	1377	1706	14506	0.098684	140	158.629	0.316946
0.0982845	4.88154e-07	Major.ZGA_group7	138	1465	1288	14837	0.383072	139	129.846	6.31144
0.00732127	1.77793e-11	Maternal.RNA_group7	356	4029	1070	12273	0.833695	357	355.193	10.7501
-0.0862956	1.72627e-06	Maternal.to.MGA_group7	93	1139	1333	15163	0.507741	94	99.7942	5.76289
0.370401	0.439241	Maternal.to.ZGA_group7	39	343	1387	15959	0.115634	40	30.9427	0.357297
0.0359091	1.74935e-18	MGA_group7	166	1845	1260	14457	0.711982	167	162.895	17.7571
-0.0563042	0.342242	Minor.ZGA_group7	293	3481	1133	12821	0.475718	294	305.701	0.465667
0.0618184	0.436298	Minor.ZGA.to.MGA_group7	57	629	1369	15673	0.794439	58	55.5672	0.360217
0.146649	9.67931e-10	X1.Cell.Transient_group7	45	468	1381	15834	0.538307	46	41.5539	9.01416
-0.273025	0.0141588	X2.Cell.Transient_group7	108	1518	1318	14784	0.029209	109	131.709	1.84897
0.104242	0.342242	X4.Cell.Transient_group7	131	1385	1295	14917	0.371146	132	122.799	0.465667
0.170147	0.196231	Major.ZGA_group8	151	1452	1333	14792	0.111852	152	135.09	0.707233
-0.0417434	0.646387	Maternal.RNA_group8	358	4027	1126	12217	0.568821	359	369.539	0.189507
-0.14342	0.417932	Maternal.to.MGA_group8	93	1139	1391	15105	0.280014	94	103.825	0.378895
0.276751	0.394905	Maternal.to.ZGA_group8	38	344	1446	15900	0.260637	39	32.1925	0.403508
-0.101139	0.455071	MGA_group8	157	1854	1327	14390	0.332202	158	169.474	0.341921
-0.347317	4.21833e-05	Minor.ZGA_group8	249	3525	1235	12719	9.28032e-06	250	318.048	4.37486
0.0774503	0.771257	Minor.ZGA.to.MGA_group8	60	626	1424	15618	0.717269	61	57.8116	0.112801
-0.148635	0.529896	X1.Cell.Transient_group8	38	475	1446	15769	0.423917	39	43.2323	0.27581
0.0914908	0.510939	X2.Cell.Transient_group8	145	1481	1339	14763	0.403642	146	137.029	0.291631
0.617434	4.01178e-10	X4.Cell.Transient_group8	195	1321	1289	14923	4.01178e-11	196	127.759	9.39666
-0.525238	1.24734e-10	Major.ZGA_group9	166	1437	2482	13643	6.83416e-08	167	240.341	9.90401
0.284914	1.07509e-06	Maternal.RNA_group9	800	3585	1848	11495	1.42234e-12	801	657.453	5.96856
-0.586655	3.36074e-05	Maternal.to.MGA_group9	122	1110	2526	13970	2.76204e-07	123	184.717	4.47356
0.182556	0.455665	Maternal.to.ZGA_group9	64	318	2584	14762	0.31381	65	57.2741	0.341355
-0.878529	5.38993e-08	MGA_group9	163	1848	2485	13232	6.9974e-20	164	301.514	7.26842
0.0578619	0.0860599	Minor.ZGA_group9	588	3186	2060	11894	0.211305	589	565.845	1.0652
-0.129859	0.460644	Minor.ZGA.to.MGA_group9	93	593	2555	14487	0.301046	94	102.854	0.336634
0.746029	8.20195e-25	X1.Cell.Transient_group9	128	385	2520	14695	1.06472e-10	129	76.9153	24.0861
0.210057	0.000805294	X2.Cell.Transient_group9	281	1345	2367	13735	0.00538034	282	243.79	3.09405
0.1023	0.0349902	X4.Cell.Transient_group9	243	1273	2405	13807	0.21219	244	227.297	1.45605

## Sheet: Fig3
Log2foldchange	Adjusted P-value	ID	TYPEin (observed counts)	TYPEout	nonTYPEin	nonTYPEout	p_value	observedcounts(+1)	expectedcounts	logsignificance
0.896615	1.06667e-305	LADs.both_group1	2612	20591	4125	84111	1.06667e-306	2613	1403.56	304.972
0.604222	1.89159e-43	mLAD.only_group1	926	9155	5811	95547	9.45793e-44	927	609.805	42.7232
-0.810969	0	Not.in.LADs_group1	2202	61691	4535	43011	0	2203	3864.92	Inf
0.210155	5.25762e-07	pLAD.only_group1	997	13265	5740	91437	3.94321e-07	998	862.715	6.27921
-0.416956	5.23112e-143	LADs.both_group10	4528	18675	24509	63727	1.43856e-143	4529	6046.7	142.281
-0.185583	6.45849e-14	mLAD.only_group10	2309	7772	26728	74630	4.03656e-14	2310	2627.11	13.1899
0.170862	5.98613e-183	Not.in.LADs_group10	18743	45150	10294	37252	1.04757e-183	18744	16650.5	182.223
-0.104075	1.64718e-07	pLAD.only_group10	3457	10805	25580	71597	1.1942e-07	3458	3716.68	6.78326
0.78529	0	LADs.both_group2	6034	17169	10780	77456	0	6035	3501.72	Inf
0.59875	9.22334e-115	mLAD.only_group2	2303	7778	14511	86847	3.22817e-115	2304	1521.39	114.035
-0.69749	0	Not.in.LADs_group2	5945	57948	10869	36677	0	5946	9642.52	Inf
0.234919	3.05025e-21	pLAD.only_group2	2532	11730	14282	82895	1.67764e-21	2533	2152.37	20.5157
0.541765	1.1036e-179	LADs.both_group3	4010	19193	9219	79017	2.2072e-180	4011	2755.28	178.957
-0.140501	0.000364097	mLAD.only_group3	1085	8996	12144	89214	0.000309482	1086	1197.08	3.43878
-0.433744	1.2871e-296	Not.in.LADs_group3	5616	58277	7613	39933	1.60888e-297	5617	7587.08	295.89
0.572789	2.83379e-115	pLAD.only_group3	2518	11744	10711	86466	9.20983e-116	2519	1693.56	114.548
-0.449362	2.11387e-17	LADs.both_group4	569	22634	3165	85071	1.26832e-17	570	778.299	16.6749
-0.0616573	0.400902	mLAD.only_group4	323	9758	3411	97947	0.390879	324	338.147	0.396962
0.186548	2.89408e-23	Not.in.LADs_group4	2438	61455	1296	46250	1.51939e-23	2439	2143.16	22.5385
-0.240267	0.000281308	pLAD.only_group4	404	13858	3330	93847	0.000232079	405	478.39	3.55082
-0.0605749	0.318947	LADs.both_group5	457	22746	1833	86403	0.302999	458	477.64	0.496282
-0.221373	0.0285615	mLAD.only_group5	177	9904	2113	99245	0.0264194	178	207.52	1.54422
0.0651395	0.00898087	Not.in.LADs_group5	1375	62518	915	46631	0.00808279	1376	1315.25	2.04668
-0.0580923	0.445341	pLAD.only_group5	281	13981	2009	95168	0.445341	282	293.587	0.351308
-0.659303	2.74979e-53	LADs.both_group6	833	22370	5489	82747	1.30615e-53	834	1317.15	52.5607
-0.177541	0.00288638	mLAD.only_group6	505	9576	5817	95541	0.00252558	506	572.263	2.53965
0.252262	1.902e-73	Not.in.LADs_group6	4319	59574	2003	45543	7.60798e-74	4320	3626.98	72.7208
-0.281693	3.32975e-08	pLAD.only_group6	665	13597	5657	91520	2.33083e-08	666	809.604	7.47759
-0.85062	1.36657e-65	LADs.both_group7	618	22585	4739	83497	5.80793e-66	619	1116.23	64.8644
-0.516601	1.26687e-12	mLAD.only_group7	338	9743	5019	96339	8.23466e-13	339	484.967	11.8973
0.33161	6.18579e-112	Not.in.LADs_group7	3867	60026	1490	46056	2.31967e-112	3868	3073.7	111.209
-0.358885	3.09988e-10	pLAD.only_group7	534	13728	4823	92354	2.09242e-10	535	686.103	9.50865
-0.82292	3.87398e-144	LADs.both_group8	1388	21815	10409	77827	9.68494e-145	1389	2457.12	143.412
-0.163746	0.000115494	mLAD.only_group8	952	9129	10845	90513	9.23953e-05	953	1067.54	3.93744
0.327792	1.33138e-252	Not.in.LADs_group8	8491	55402	3306	44240	1.99707e-253	8492	6766.05	251.876
-0.643243	3.17161e-56	pLAD.only_group8	966	13296	10831	86346	1.42723e-56	967	1510.3	55.4987
-0.639758	6.80104e-140	LADs.both_group9	2154	21049	13968	74268	2.04031e-140	2155	3357.64	139.167
-0.325682	3.08832e-18	mLAD.only_group9	1163	8918	14959	86399	1.77579e-18	1164	1458.79	17.5103
0.237199	1.21946e-177	Not.in.LADs_group9	10897	52996	5225	42321	2.74379e-178	10898	9245.76	176.914
-0.112494	9.72188e-05	pLAD.only_group9	1908	12354	14214	82963	7.53446e-05	1909	2063.81	4.01225

## Sheet: Fig4.1
Log2foldchange	Adjusted P-value	ID	TYPEin (observed counts)	TYPEout	nonTYPEin	nonTYPEout	p_value	observedcounts(+1)	expectedcounts	logsignificance
0.224473	0.0432969	DNA_group1	193	2156	4870	64628	0.0243545	194	166.046	1.36354
0.434684	5.26348e-21	LINE_group1	805	7631	4258	59153	1.5313e-21	806	596.324	20.2787
0.269674	0.00205363	Low_complexity_group1	278	2996	4785	63788	0.000949805	279	231.432	2.68748
0.460306	1.32648e-74	LTR_group1	2107	19568	2956	47216	1.16067e-75	2108	1532.16	73.8773
-0.239705	0.381249	Other_group1	26	425	5037	66359	0.285937	27	31.8803	0.418791
-0.116208	0.617185	Satellite_group1	23	345	5040	66439	0.54927	24	26.0132	0.209585
0.0029447	0.932411	Simple_repeat_group1	627	8239	4436	58545	0.921616	628	626.719	0.0303926
-0.905946	1.51805e-145	SINE_group1	978	24973	4085	41811	5.69268e-147	979	1834.42	144.819
-0.232785	6.32304e-06	DNA_group10	582	1767	20336	49162	2.52922e-06	583	685.084	5.19907
-0.0155357	0.617185	LINE_group10	2433	6003	18485	44926	0.555466	2434	2460.35	0.209585
-0.521934	2.11647e-29	Low_complexity_group10	664	2610	20254	48319	4.76206e-30	665	954.859	28.6744
-0.0424972	0.00369957	LTR_group10	6137	15538	14781	35391	0.00189603	6138	6321.5	2.43185
0.318263	0.00205949	Other_group10	163	288	20755	50641	0.000982829	164	131.534	2.68624
-0.131158	0.335604	Satellite_group10	97	271	20821	50658	0.243313	98	107.327	0.474173
-0.25489	1.4333e-24	Simple_repeat_group10	2166	6700	18752	44229	3.40408e-25	2167	2585.76	23.8437
0.178598	9.71813e-66	SINE_group10	8565	17386	12353	33543	9.71813e-67	8566	7568.59	65.0124
-0.091416	0.250926	DNA_group2	374	1975	11823	57675	0.166239	375	399.531	0.600454
0.611357	3.70325e-120	LINE_group2	2191	6245	10006	53405	2.31453e-121	2192	1434.84	119.431
-0.0713219	0.298512	Low_complexity_group2	529	2745	11668	56905	0.201495	530	556.86	0.525039
0.482561	8.60488e-221	LTR_group2	5150	16525	7047	43125	2.15122e-222	5151	3686.6	220.065
0.181628	0.335213	Other_group2	86	365	12111	59285	0.235095	87	76.7085	0.474679
-0.476041	0.0184049	Satellite_group2	44	324	12153	59326	0.0101227	45	62.5915	1.73507
-0.36734	9.16453e-24	Simple_repeat_group2	1168	7698	11029	51952	2.29113e-24	1169	1507.98	23.0379
-0.769098	3.60978e-307	SINE_group2	2589	23362	9608	36288	0	2590	4413.89	306.443
0.669637	5.26348e-21	DNA_group3	366	1983	6693	62805	1.57904e-21	367	230.72	20.2787
0.155675	0.000674192	LINE_group3	922	7514	6137	57274	0.000286532	923	828.588	3.17122
0.833384	2.48813e-50	Low_complexity_group3	572	2702	6487	62086	3.7322e-51	573	321.574	49.6041
-0.336524	3.4414e-33	LTR_group3	1685	19990	5374	44798	6.45262e-34	1686	2128.93	32.4633
-0.469152	0.0602633	Other_group3	31	420	7028	64368	0.0346514	32	44.2975	1.21995
0.347831	0.188966	Satellite_group3	45	323	7014	64465	0.120466	46	36.1452	0.723617
0.544377	4.45699e-51	Simple_repeat_group3	1269	7597	5790	57191	6.12836e-52	1270	870.823	50.351
-0.270594	1.54583e-29	SINE_group3	2112	23839	4947	40949	3.28488e-30	2113	2548.92	28.8108
0.164387	0.932411	DNA_group4	8	2341	244	69254	0.932411	9	8.03077	0.0303926
-1.14961	0.00125532	LINE_group4	12	8424	240	63171	0.000564894	13	28.841	2.90125
0.907772	0.0184049	Low_complexity_group4	20	3254	232	68341	0.00996497	21	11.1932	1.73507
-0.378562	0.0112465	LTR_group4	56	21619	196	49976	0.00590441	57	74.1026	1.94898
0.375309	0.694052	Other_group4	1	450	251	71145	0.641998	2	1.54188	0.158608
3.99066	2.4493e-54	Satellite_group4	19	349	233	71246	3.06163e-55	20	1.25812	53.611
0.287679	0.447551	Simple_repeat_group4	36	8830	216	62765	0.346852	37	30.3111	0.349158
-0.0618188	0.44779	SINE_group4	84	25867	168	45728	0.356272	85	88.7214	0.348925
-0.62939	0.335213	DNA_group5	1	2348	91	69407	0.23884	2	3.09382	0.474679
-0.666547	0.188966	LINE_group5	6	8430	86	63325	0.119639	7	11.1109	0.723617
0.891603	0.246419	Low_complexity_group5	7	3267	85	68488	0.160172	8	4.31212	0.608326
-0.513375	0.0793239	LTR_group5	19	21656	73	50099	0.0466028	20	28.5477	1.1006
0.751458	0.540084	Other_group5	0	451	92	71304	0.445569	1	0.594003	0.267539
4.95177	6.99406e-86	Satellite_group5	14	354	78	71401	5.24555e-87	15	0.484685	85.1553
-0.0861947	0.712349	Simple_repeat_group5	10	8856	82	62899	0.667827	11	11.6772	0.147307
-0.188171	0.44779	SINE_group5	29	25922	63	45833	0.358232	30	34.1795	0.348925
0.132924	0.570774	DNA_group6	78	2271	2132	67366	0.485158	79	72.0465	0.243536
-0.845444	1.64235e-14	LINE_group6	143	8293	2067	61344	5.33765e-15	144	258.742	13.7845
0.663018	7.54715e-09	Low_complexity_group6	158	3116	2052	66521	2.92452e-09	159	100.417	8.12222
-0.321488	4.45528e-10	LTR_group6	531	21144	1679	48493	1.67073e-10	532	664.797	9.35113
-0.620085	0.176559	Other_group6	8	443	2202	69194	0.108142	9	13.8327	0.75311
-0.17466	0.570774	Satellite_group6	9	359	2201	69278	0.482617	10	11.287	0.243536
0.613346	2.87922e-20	Simple_repeat_group6	415	8451	1795	61186	8.99756e-21	416	271.93	19.5407
0.0777169	0.111316	SINE_group6	839	25112	1371	44525	0.0667895	840	795.947	0.953443
0.214959	0.307004	DNA_group7	78	2271	2002	67496	0.211065	79	68.0641	0.512856
-0.845871	1.24636e-13	LINE_group7	135	8301	1945	61466	4.36227e-14	136	244.44	12.9044
0.397955	0.00365139	Low_complexity_group7	124	3150	1956	66617	0.0018257	125	94.8666	2.43754
-0.543191	3.72406e-21	LTR_group7	430	21245	1650	48522	1.02412e-21	431	628.05	20.429
-0.386046	0.343176	Other_group7	9	442	2071	69325	0.253092	10	13.0681	0.464483
0.17041	0.932411	Satellite_group7	11	357	2069	69410	0.914053	12	10.6631	0.0303926
0.474722	5.02381e-11	Simple_repeat_group7	356	8510	1724	61257	1.82113e-11	357	256.899	10.299
0.287858	4.86309e-14	SINE_group7	917	25034	1163	44733	1.64129e-14	918	751.95	13.3131
-0.266532	0.00205949	DNA_group8	258	2091	9259	60239	0.001004	259	311.554	2.68624
-0.533528	1.7335e-31	LINE_group8	772	7664	8745	54666	3.46701e-32	773	1118.89	30.7611
-0.234871	0.00120718	Low_complexity_group8	368	2906	9149	59424	0.000528142	369	434.24	2.91823
-0.341413	1.3113e-46	LTR_group8	2268	19407	7249	42923	2.13087e-47	2269	2874.82	45.8823
-0.0696027	0.659975	Other_group8	56	395	9461	61935	0.602227	57	59.8174	0.180473
-0.0241085	0.829249	Satellite_group8	47	321	9470	62009	0.787786	48	48.8089	0.0813151
-0.0384448	0.405128	Simple_repeat_group8	1144	7722	8373	54608	0.30891	1145	1175.92	0.392408
0.40137	9.82829e-141	SINE_group8	4545	21406	4972	40924	4.91415e-142	4546	3441.95	140.008
0.015976	0.872009	DNA_group9	411	1938	12048	57450	0.839309	412	407.463	0.0594788
-0.523515	1.17129e-41	LINE_group9	1017	7419	11442	51969	2.04976e-42	1018	1463.33	40.9313
-0.0331882	0.589767	Low_complexity_group9	554	2720	11905	56668	0.516046	555	567.915	0.229319
-0.191251	4.79917e-23	LTR_group9	3292	18383	9167	41005	1.25978e-23	3293	3759.79	22.3188
-0.119752	0.453522	Other_group9	71	380	12388	59008	0.368486	72	78.2315	0.343402
-0.0893649	0.586977	Satellite_group9	59	309	12400	59079	0.506268	60	63.8341	0.231379
0.124045	9.14609e-05	Simple_repeat_group9	1675	7191	10784	52197	3.77276e-05	1676	1537.92	4.03876
0.233946	1.56858e-58	SINE_group9	5293	20658	7166	38730	1.76465e-59	5294	4501.52	57.8045

## Sheet: Fig4.2
Log2foldchange	Adjusted P-value	ID	TYPEin (observed counts)	TYPEout	nonTYPEin	nonTYPEout	p_value	observedcounts(+1)	expectedcounts	logsignificance
0.64471	0.318714	A.rich_group1	26	257	5037	66527	0.158649	27	17.2698	0.496599
0.986935	4.49695e-07	AT_rich_group1	96	706	4967	66078	4.29708e-08	97	48.9412	6.34708
-1.70429	1.00169e-05	B1_Mm_group1	9	525	5054	66259	1.17976e-06	10	32.5868	4.99927
-1.74889	1.87432e-07	B1_Mur1_group1	12	704	5051	66080	1.66606e-08	13	43.6931	6.72716
-1.0948	0.000305017	B1_Mur2_group1	15	545	5048	66239	5.01584e-05	16	34.1734	3.51568
-1.5229	3.57305e-05	B1_Mur3_group1	10	508	5053	66276	4.96256e-06	11	31.6104	4.44696
-1.03762	1.43909e-05	B1_Mur4_group1	24	817	5039	65967	1.75889e-06	25	51.3211	4.84191
-1.52238	3.81847e-11	B1_Mus1_group1	26	1245	5037	65539	2.07894e-12	27	77.5614	10.4181
-1.645	1.70344e-11	B1_Mus2_group1	23	1207	5040	65577	8.32792e-13	24	75.0594	10.7687
-0.713915	0.000334363	B1F_group1	32	855	5031	65929	5.64702e-05	33	54.1282	3.47578
-0.562454	0.0519889	B1F1_group1	14	349	5049	66435	0.0172719	15	22.1517	1.28409
-1.00553	0.00858881	B1F2_group1	9	320	5054	66464	0.00219492	10	20.0769	2.06607
-0.927045	0.000706109	B2_Mm2_group1	18	574	5045	66210	0.000131022	19	36.1262	3.15113
-0.681637	5.04759e-09	B3_group1	87	2226	4976	64558	3.47723e-10	88	141.148	8.29692
-0.337922	0.00358618	B3A_group1	65	1302	4998	65482	0.000828807	66	83.4197	2.44537
-0.653854	5.60966e-28	B4_group1	289	7188	4774	59596	6.85625e-30	290	456.276	27.2511
-0.475856	2.93125e-05	B4A_group1	80	1766	4983	65018	3.94091e-06	81	112.65	4.53295
0.308896	0.881897	C.rich_group1	34	429	5029	66355	0.802526	35	28.2541	0.0545823
0.390625	0.743611	CT.rich_group1	31	369	5032	66415	0.581665	32	24.4096	0.128654
0.289738	0.916885	G.rich_group1	36	460	5027	66324	0.853722	37	30.2679	0.0376853
0.326408	0.875592	GA.rich_group1	28	351	5035	66433	0.794843	29	23.1281	0.0576984
-0.567555	0.172876	GC_rich_group1	6	164	5057	66620	0.0728	7	10.3741	0.762265
-0.975188	3.73465e-14	ID_B1_group1	78	2467	4985	64317	1.32788e-15	79	155.306	13.4278
-0.58196	0.0336584	ID4_group1	16	401	5047	66383	0.0102097	17	25.447	1.47291
-0.294643	0.163207	ID4__group1	19	383	5044	66401	0.0683006	20	24.5316	0.78726
0.153469	0.796586	IMPB_01_group1	14	207	5049	66577	0.678692	15	13.4863	0.0987674
-2.4304	0.000355515	L1Md_T_group1	2	263	5061	66521	6.08326e-05	3	16.1713	3.44914
0.207813	0.95618	L2_group1	105	1399	4958	65385	0.920057	106	91.78	0.0194605
0.0802848	0.684014	L2a_group1	29	436	5034	66348	0.493352	30	28.3761	0.164935
-0.391784	0.129289	L2b_group1	15	329	5048	66455	0.0509972	16	20.9922	0.888439
0.619444	0.366234	L2c_group1	26	262	5037	66522	0.188139	27	17.5749	0.436241
0.302677	0.988633	L3_group1	13	173	5050	66611	0.975452	14	11.3505	0.00496473
1.91419	4.40275e-16	Lx3_Mus_group1	45	155	5018	66629	1.22299e-17	46	12.2048	15.3563
0.814433	0.173573	Lx5c_group1	21	184	5042	66600	0.0732863	22	12.5099	0.760519
0.575049	0.41794	Lx7_group1	28	291	5035	66493	0.226152	29	19.4666	0.378886
0.513011	0.251405	Lx8_group1	59	630	5004	66154	0.11816	60	42.0455	0.599626
0.120211	0.757353	Lx8b_group1	12	184	5051	66600	0.612585	13	11.9607	0.120702
0.927566	0.00862157	Lx9_group1	38	298	5025	66486	0.00221287	39	20.504	2.06441
0.790174	0.217479	MER5A_group1	20	179	5043	66605	0.0973821	21	12.1438	0.662583
0.109312	0.504722	MIR_group1	182	2598	4881	64186	0.2933	183	169.647	0.296948
0.2485	0.994293	MIR3_group1	33	436	5030	66348	0.992771	34	28.6202	0.00248579
0.347244	0.643591	MIRb_group1	75	904	4988	65880	0.449799	76	59.7424	0.19139
-0.0985444	0.306665	MIRc_group1	32	547	5031	66237	0.151288	33	35.3329	0.513336
0.301765	0.992357	MLTR14_group1	16	210	5047	66574	0.984639	17	13.7914	0.00333199
0.864556	0.113595	MT2A_group1	22	185	5041	66599	0.043797	23	12.632	0.944642
-1.27295	0.0199985	MT2B_group1	4	194	5059	66590	0.00564912	5	12.0827	1.699
1.28132	0.000228973	MTA_Mm_group1	30	179	5033	66605	3.57219e-05	31	12.754	3.64022
1.59656	8.28809e-10	MTB_Mm_group1	42	191	5021	66593	5.43331e-11	43	14.2186	9.08155
1.27249	7.18671e-16	MTC_group1	119	695	4944	66089	2.07616e-17	120	49.6735	15.1435
0.936706	2.48173e-10	MTD_group1	163	1241	4900	65543	1.51661e-11	164	85.6776	9.60525
0.600494	0.417064	MTE2a_group1	25	256	5038	66528	0.224751	26	17.1477	0.379798
0.183004	0.852243	MTE2b_group1	22	310	5041	66474	0.764178	23	20.2599	0.0694365
0.503966	0.48485	MTEa_group1	35	381	5028	66403	0.274748	36	25.386	0.314392
-1.04447	0.00646765	ORR1B1_group1	9	329	5054	66455	0.00159535	10	20.6261	2.18925
0.155335	0.796586	ORR1B2_group1	13	193	5050	66591	0.679262	14	12.5709	0.0987674
-0.312982	0.222017	ORR1D1_group1	13	272	5050	66512	0.100435	14	17.3918	0.653614
-0.107293	0.378725	ORR1D2_group1	22	384	5041	66400	0.19862	23	24.7757	0.421676
0.303668	0.841788	ORR1E_group1	46	578	5017	66206	0.750126	47	38.0789	0.0747974
0.765703	0.0316442	ORR1F_group1	46	407	5017	66377	0.00952841	47	27.6438	1.49971
-0.570381	0.125501	PB1_group1	8	211	5055	66573	0.0493637	9	13.3642	0.901353
-0.702485	1.56546e-05	PB1D10_group1	47	1233	5016	65551	1.93074e-06	48	78.1106	4.80536
-0.828466	0.0281905	PB1D11_group1	9	282	5054	66502	0.00826923	10	17.758	1.5499
-0.293206	0.11926	PB1D7_group1	24	478	5039	66306	0.0465113	25	30.634	0.923506
-1.05548	0.000317955	PB1D9_group1	16	563	5047	66221	5.26392e-05	17	35.3329	3.49763
-1.91972	0.00156893	RMER10A_group1	3	245	5060	66539	0.000320759	4	15.1339	2.8044
0.394753	0.757353	RMER15_group1	27	322	5036	66462	0.613916	28	21.2974	0.120702
1.89588	9.4804e-42	RMER19B_group1	118	406	4945	66378	7.37364e-44	119	31.9765	41.0232
-0.034681	0.579523	RMER1B_group1	13	222	5050	66562	0.36339	14	14.3406	0.236929
1.76726	1.9684e-12	RMER4B_group1	42	165	5021	66619	8.96715e-14	43	12.632	11.7059
-0.00991305	0.616588	RMER5_group1	9	156	5054	66628	0.423642	10	10.0689	0.210005
1.82149	9.89444e-28	RMER6A_group1	87	321	4976	66463	1.31926e-29	88	24.8978	27.0046
1.83154	4.3741e-15	RMER6C_group1	47	174	5016	66610	1.31223e-16	48	13.4863	14.3591
-0.607913	5.32162e-07	RSINE1_group1	78	1895	4985	64889	5.20336e-08	79	120.4	6.27396
0.390625	0.829272	T.rich_group1	19	231	5044	66553	0.732139	20	15.256	0.0813029
0.441526	0.822396	URR1A_group1	14	167	5049	66617	0.717312	15	11.0453	0.0849191
0.427151	0.824309	URR1B_group1	15	180	5048	66604	0.724379	16	11.8997	0.08391
0.902031	0.0122131	X.A.n_group1	38	304	5025	66480	0.00324326	39	20.8702	1.91317
-0.288556	0.00961304	X.CA.n_group1	64	1237	4999	65547	0.00247803	65	79.3921	2.01714
0.96048	0.0063837	X.CAAA.n_group1	37	283	5026	66501	0.00156046	38	19.5277	2.19493
0.786554	0.240128	X.CAAAA.n_group1	19	171	5044	66613	0.111259	20	11.5945	0.619558
0.905198	0.824309	X.CCCCG.n_group1	3	32	5060	66752	0.724476	4	2.13584	0.08391
-0.489081	0.364304	X.CCG.n_group1	0	23	5063	66761	0.186604	1	1.40355	0.438536
-0.213446	0.423331	X.CGG.n_group1	0	19	5063	66765	0.23001	1	1.15945	0.37332
-1.42495	0.162497	X.CGGGG.n_group1	0	44	5063	66740	0.067707	1	2.68505	0.789155
0.256039	0.988633	X.GA.n_group1	35	459	5028	66325	0.973513	36	30.1458	0.00496473
0.0825026	0.704849	X.T.n_group1	20	305	5043	66479	0.528371	21	19.8328	0.151904
0.587022	0.222017	X.TC.n_group1	43	437	5020	66347	0.100648	44	29.2915	0.653614
-0.1823	0.0430409	X.TG.n_group1	68	1215	4995	65569	0.0136296	69	78.2937	1.36612
0.462939	0.652589	X.TTTG.n_group1	26	295	5037	66489	0.460132	27	19.5887	0.18536
0.449519	0.757353	X.TTTTG.n_group1	18	210	5045	66574	0.616379	19	13.9135	0.120702
-0.422779	0.0256584	A.rich_group10	62	221	20856	50708	0.00749795	63	84.452	1.59077
-0.804827	6.11735e-13	AT_rich_group10	136	666	20782	50263	2.51491e-14	137	239.33	12.2134
0.363384	2.65903e-05	B1_Mm_group10	204	330	20714	50599	3.48628e-06	205	159.355	4.57528
0.310632	3.19044e-05	B1_Mur1_group10	264	452	20654	50477	4.39429e-06	265	213.666	4.49615
0.230026	0.0108373	B1_Mur2_group10	195	365	20723	50564	0.00284177	196	167.113	1.96508
0.312754	0.000546229	B1_Mur3_group10	191	327	20727	50602	9.58936e-05	192	154.58	3.26263
0.233208	0.000921768	B1_Mur4_group10	294	547	20624	50382	0.000175136	295	250.969	3.03538
0.309368	9.79059e-09	B1_Mus1_group10	469	802	20449	50127	7.07098e-10	470	379.288	8.00919
0.356674	3.98541e-11	B1_Mus2_group10	469	761	20449	50168	2.21412e-12	470	367.053	10.3995
0.0498411	0.483826	B1F_group10	273	614	20645	50315	0.272555	274	264.696	0.315311
0.183288	0.14462	B1F1_group10	122	241	20796	50688	0.0588122	123	108.325	0.839771
0.25302	0.0437369	B1F2_group10	116	213	20802	50716	0.0139472	117	98.1791	1.35915
0.263066	0.00204431	B2_Mm2_group10	211	381	20707	50548	0.000447476	212	176.663	2.68945
0.200227	3.65493e-07	B3_group10	792	1521	20126	49408	3.45188e-08	793	690.238	6.43712
0.270316	2.48536e-07	B3A_group10	491	876	20427	50053	2.26444e-08	492	407.936	6.60461
0.174991	1.95906e-18	B4_group10	2518	4959	18400	45970	4.57113e-20	2519	2231.26	17.708
0.207295	3.79174e-06	B4A_group10	635	1211	20283	49718	4.12879e-07	636	550.877	5.42116
-0.396024	0.00640024	C.rich_group10	104	359	20814	50570	0.00157162	105	138.167	2.1938
-0.472992	0.00233582	CT.rich_group10	85	315	20833	50614	0.000516477	86	119.367	2.63156
-0.639741	5.22292e-06	G.rich_group10	94	402	20824	50527	5.74521e-07	95	148.015	5.28209
-0.378511	0.020326	GA.rich_group10	86	293	20832	50636	0.00578162	87	113.1	1.69195
-0.806811	0.00139181	GC_rich_group10	28	142	20890	50787	0.000279909	29	50.7309	2.85642
0.107106	0.00320629	ID_B1_group10	817	1728	20101	49201	0.000730322	818	759.471	2.494
-0.0524136	0.875592	ID4_group10	119	298	20799	50631	0.794606	120	124.44	0.0576984
-0.0609623	0.834179	ID4__group10	114	288	20804	50641	0.737785	115	119.964	0.0787409
-0.16066	0.565517	IMPB_01_group10	58	163	20860	50766	0.34685	59	65.9501	0.247555
1.55894	9.55061e-95	L1Md_T_group10	232	33	20686	50896	1.06118e-97	233	79.0805	94.02
-0.116503	0.309653	L2_group10	413	1091	20505	49838	0.15345	414	448.819	0.509125
0.0230638	0.768731	L2a_group10	140	325	20778	50604	0.636339	141	138.764	0.114225
-0.11181	0.652589	L2b_group10	94	250	20824	50679	0.464063	95	102.655	0.18536
-0.139923	0.585219	L2c_group10	77	211	20841	50718	0.373296	78	85.944	0.232682
-0.546632	0.019809	L3_group10	37	149	20881	50780	0.00556853	38	55.5055	1.70314
-2.57733	4.19199e-13	Lx3_Mus_group10	9	191	20909	50738	1.67679e-14	10	59.6834	12.3776
-0.291025	0.221575	Lx5c_group10	49	156	20869	50773	0.0999548	50	61.1754	0.65448
-0.180496	0.413781	Lx7_group10	83	236	20835	50693	0.222522	84	95.195	0.383229
-0.121518	0.498119	Lx8_group10	188	501	20730	50428	0.288356	189	205.609	0.302667
0.0125325	0.93466	Lx8b_group10	58	138	20860	50791	0.882928	59	58.4897	0.0293462
-0.00386189	0.936451	Lx9_group10	99	237	20819	50692	0.887548	100	100.268	0.0285148
-0.534473	0.0180834	MER5A_group10	40	159	20878	50770	0.00506335	41	59.3849	1.74272
-0.319059	8.42391e-09	MIR_group10	664	2116	20254	48813	5.99034e-10	665	829.599	8.07449
-0.36066	0.0133899	MIR3_group10	108	361	20810	50568	0.00360038	109	139.957	1.87322
-0.213286	0.0487559	MIRb_group10	251	728	20667	50201	0.0159212	252	292.15	1.31197
-0.538002	2.61277e-05	MIRc_group10	118	461	20800	50468	3.3966e-06	119	172.783	4.5829
-0.490617	0.0204299	MLTR14_group10	47	179	20871	50750	0.00583386	48	67.4422	1.68973
0.0053087	0.952972	MT2A_group10	61	146	20857	50783	0.910618	62	61.7723	0.0209199
0.305067	0.0699212	MT2B_group10	72	126	20846	50803	0.0245501	73	59.0865	1.15539
-1.8753	1.33037e-10	MTA_Mm_group10	16	193	20902	50736	7.98223e-12	17	62.3691	9.87603
-1.59602	5.64078e-10	MTB_Mm_group10	22	211	20896	50718	3.57249e-11	23	69.5311	9.24866
-0.575557	7.29774e-08	MTC_group10	162	652	20756	50277	5.91928e-09	163	242.911	7.13681
-0.259517	0.00187185	MTD_group10	349	1055	20569	49874	0.000391009	350	418.977	2.72773
-0.24008	0.254059	MTE2a_group10	70	211	20848	50718	0.120149	71	83.8551	0.595066
-0.0912813	0.740324	MTE2b_group10	92	240	20826	50689	0.572517	93	99.0744	0.130578
0.0553869	0.650775	MTEa_group10	128	288	20790	50641	0.456265	129	124.141	0.186569
0.727424	1.59997e-14	ORR1B1_group10	166	172	20752	50757	4.97769e-16	167	100.865	13.7959
0.450416	0.00192302	ORR1B2_group10	83	123	20835	50806	0.00040597	84	61.4739	2.71602
0.174744	0.248533	ORR1D1_group10	95	190	20823	50739	0.116222	96	85.0488	0.604616
0.145353	0.228936	ORR1D2_group10	133	273	20785	50656	0.105056	134	121.157	0.640286
-0.00164407	0.853486	ORR1E_group10	185	439	20733	50490	0.768571	186	186.212	0.0688034
0.0192642	0.79209	ORR1F_group10	136	317	20782	50612	0.669756	137	135.183	0.101225
0.0990953	0.626576	PB1_group10	69	150	20849	50779	0.435122	70	65.3533	0.203027
0.018861	0.602713	PB1D10_group10	386	894	20532	50035	0.407836	387	381.974	0.219889
0.20358	0.157865	PB1D11_group10	99	192	20819	50737	0.0649001	100	86.8393	0.801714
0.0768365	0.496122	PB1D7_group10	157	345	20761	50584	0.284995	158	149.805	0.304411
0.24666	0.00483199	PB1D9_group10	204	375	20714	50554	0.0011382	205	172.783	2.31587
-0.122134	0.654541	RMER10A_group10	67	181	20851	50748	0.466179	68	74.0074	0.184063
-0.362634	0.0349228	RMER15_group10	80	269	20838	50660	0.0106949	81	104.147	1.45689
-0.602323	9.36931e-06	RMER19B_group10	102	422	20816	50507	1.06185e-06	103	156.37	5.02829
0.375877	0.00760592	RMER1B_group10	90	145	20828	50784	0.00190993	91	70.1279	2.11885
-0.819605	0.000335714	RMER4B_group10	34	173	20884	50756	5.70714e-05	35	61.7723	3.47403
-0.00701303	0.994639	RMER5_group10	48	117	20870	50812	0.994639	49	49.2388	0.00233468
-1.14647	2.74996e-11	RMER6A_group10	54	354	20864	50575	1.43609e-12	55	121.754	10.5607
-0.370878	0.0900295	RMER6C_group10	50	171	20868	50758	0.0334109	51	65.9501	1.04562
0.190742	1.02448e-05	RSINE1_group10	671	1302	20247	49627	1.218e-06	672	588.776	4.9895
-0.314294	0.135918	T.rich_group10	59	191	20859	50738	0.0545183	60	74.6042	0.866723
-0.625964	0.00858881	URR1A_group10	34	147	20884	50782	0.00219072	35	54.0134	2.06607
-0.162291	0.579523	URR1B_group10	51	144	20867	50785	0.362114	52	58.1913	0.236929
-0.945333	1.59107e-07	X.A.n_group10	52	290	20866	50639	1.37892e-08	53	102.059	6.79831
-0.00834887	0.810732	X.CA.n_group10	385	916	20533	50013	0.701734	386	388.24	0.0911227
-0.167938	0.463005	X.CAAA.n_group10	84	236	20834	50693	0.258254	85	95.4934	0.334414
-0.503328	0.0303027	X.CAAAA.n_group10	39	151	20879	50778	0.00907236	40	56.6992	1.51852
-0.214759	0.609327	X.CCCCG.n_group10	8	27	20910	50902	0.415019	9	10.4446	0.21515
0.390962	0.719923	X.CCG.n_group10	8	15	20910	50914	0.549541	9	6.86359	0.142714
-0.1814	0.631349	X.CGG.n_group10	4	15	20914	50914	0.439139	5	5.66992	0.19973
0.0925226	0.975309	X.CGGGG.n_group10	13	31	20905	50898	0.949828	14	13.1303	0.0108577
-0.559912	5.81176e-05	X.GA.n_group10	99	395	20819	50534	8.39477e-06	100	147.418	4.23569
-0.6455	0.000243977	X.T.n_group10	61	264	20857	50665	3.87653e-05	62	96.9855	3.61265
-0.562378	6.87735e-05	X.TC.n_group10	96	384	20822	50545	1.0316e-05	97	143.24	4.16258
-0.0968903	0.520921	X.TG.n_group10	357	926	20561	50003	0.305028	358	382.869	0.283228
-0.315044	0.0856026	X.TTTG.n_group10	76	245	20842	50684	0.0315778	77	95.7918	1.06751
-0.564729	0.0071865	X.TTTTG.n_group10	45	183	20873	50746	0.00179663	46	68.039	2.14348
0.0695508	0.552587	A.rich_group2	42	241	12155	59409	0.337692	43	40.9762	0.257599
0.238518	0.992941	AT_rich_group2	136	666	12061	58984	0.988654	137	116.123	0.00307638
-1.36586	1.91834e-11	B1_Mm_group2	29	505	12168	59145	9.80485e-13	30	77.319	10.7171
-1.02345	1.70344e-11	B1_Mur1_group2	50	666	12147	58984	8.1692e-13	51	103.671	10.7687
-0.849486	9.47407e-08	B1_Mur2_group2	44	516	12153	59134	7.89506e-09	45	81.0836	7.02346
-0.614154	2.12784e-05	B1_Mur3_group2	48	470	12149	59180	2.7189e-06	49	75.0024	4.67206
-0.819493	8.65734e-11	B1_Mur4_group2	68	773	12129	58877	4.90582e-12	69	121.77	10.0626
-0.909094	1.34966e-17	B1_Mus1_group2	97	1174	12100	58476	3.44914e-19	98	184.031	16.8698
-1.28667	7.33762e-24	B1_Mus2_group2	72	1158	12125	58492	1.05988e-25	73	178.094	23.1344
-0.595455	2.70677e-08	B1F_group2	84	803	12113	58847	2.07519e-09	85	128.431	7.56755
-0.545956	0.000995439	B1F1_group2	35	328	12162	59322	0.000190239	36	52.5596	3.00199
-0.667109	0.000446465	B1F2_group2	29	300	12168	59350	7.73872e-05	30	47.6366	3.35021
-0.421509	0.000237701	B2_Mm2_group2	63	529	12134	59121	3.75039e-05	64	85.717	3.62397
-0.359699	1.82237e-12	B3_group2	260	2053	11937	57597	8.0994e-14	261	334.904	11.7394
-0.161248	0.000279766	B3A_group2	176	1191	12021	58459	4.53843e-05	177	197.931	3.55321
-0.491585	2.35896e-57	B4_group2	769	6708	11428	52942	1.31053e-59	770	1082.61	56.6273
-0.131505	6.61429e-05	B4A_group2	243	1603	11954	58047	9.84147e-06	244	267.286	4.17952
-0.160034	0.0463171	C.rich_group2	59	404	12138	59246	0.0149244	60	67.0388	1.33426
0.273371	0.93466	CT.rich_group2	69	331	12128	59319	0.883773	70	57.9169	0.0293462
0.0235725	0.293323	G.rich_group2	72	424	12125	59226	0.143051	73	71.8169	0.532653
0.745452	0.00127446	GA.rich_group2	91	288	12106	59362	0.000254892	92	54.8762	2.89467
-1.16202	0.00063645	GC_rich_group2	10	160	12187	59490	0.000114561	11	24.6147	3.19624
-0.777313	9.78486e-30	ID_B1_group2	214	2331	11983	57319	9.78486e-32	215	368.496	29.0094
-0.36137	0.00495001	ID4_group2	46	371	12151	59279	0.00118195	47	60.3783	2.30539
-0.308519	0.0115483	ID4__group2	46	356	12151	59294	0.00304105	47	58.2065	1.93748
0.169967	0.782727	IMPB_01_group2	35	186	12162	59464	0.651402	36	31.9991	0.10639
-0.676942	0.00153893	L1Md_T_group2	23	242	12174	59408	0.000312915	24	38.3699	2.81278
0.0147151	0.0375697	L2_group2	219	1285	11978	58365	0.0116883	220	217.767	1.42516
-0.00705345	0.236527	L2a_group2	66	399	12131	59251	0.108802	67	67.3284	0.62612
-0.146467	0.100239	L2b_group2	44	300	12153	59350	0.038189	45	49.8085	0.998962
-0.172527	0.110828	L2c_group2	36	252	12161	59398	0.0426071	37	41.7002	0.955351
0.378068	0.768731	L3_group2	34	152	12163	59498	0.635473	35	26.9313	0.114225
2.31401	1.6089e-91	Lx3_Mus_group2	143	57	12054	59593	5.36299e-94	144	28.9584	90.7935
1.41224	2.61144e-14	Lx5c_group2	78	127	12119	59523	8.41463e-16	79	29.6824	13.5831
0.879923	5.69326e-05	Lx7_group2	84	235	12113	59415	8.16034e-06	85	46.1887	4.24464
0.914173	1.85242e-11	Lx8_group2	187	502	12010	59148	9.26209e-13	188	99.7618	10.7323
0.758197	0.0300632	Lx8b_group2	47	149	12150	59501	0.00891875	48	28.3793	1.52196
1.10987	1.33037e-10	Lx9_group2	104	232	12093	59418	7.92619e-12	105	48.6502	9.87603
0.577584	0.254059	MER5A_group2	42	157	12155	59493	0.120254	43	28.8136	0.595066
-0.121543	1.10717e-06	MIR_group2	369	2411	11828	57239	1.13177e-07	370	402.522	5.95579
-0.0854998	0.105405	MIR3_group2	63	406	12134	59244	0.040288	64	67.9075	0.97714
-0.169941	0.00194785	MIRb_group2	125	854	12072	58796	0.000413376	126	141.752	2.71045
-0.104073	0.0533172	MIRc_group2	77	502	12120	59148	0.0179501	78	83.8347	1.27313
-0.125344	0.215978	MLTR14_group2	29	197	12168	59453	0.09647	30	32.723	0.665591
0.766883	0.02048	MT2A_group2	50	157	12147	59493	0.00587094	51	29.972	1.68867
-1.14097	0.000259823	MT2B_group2	12	186	12185	59464	4.18603e-05	13	28.6689	3.58532
2.29004	1.6089e-91	MTA_Mm_group2	147	62	12050	59588	4.39084e-94	148	30.2616	90.7935
1.97904	1.49566e-56	MTB_Mm_group2	132	101	12065	59549	9.97106e-59	133	33.7366	55.8252
1.47221	3.01162e-67	MTC_group2	326	488	11871	59162	1.3385e-69	327	117.861	66.5212
0.91758	1.86691e-23	MTD_group2	383	1021	11814	58629	2.90408e-25	384	203.288	22.7289
0.957299	1.16445e-05	MTE2a_group2	78	203	12119	59447	1.41028e-06	79	40.6866	4.93388
0.787944	0.000911485	MTE2b_group2	82	250	12115	59400	0.000172169	83	48.071	3.04025
0.25743	0.981189	MTEa_group2	71	345	12126	59305	0.960475	72	60.2336	0.00824743
-0.969079	1.04119e-05	ORR1B1_group2	24	314	12173	59336	1.24943e-06	25	48.9398	4.98247
0.0556401	0.575493	ORR1B2_group2	30	176	12167	59474	0.355527	31	29.8272	0.23996
0.515769	0.269361	ORR1D1_group2	58	227	12139	59423	0.128395	59	41.2658	0.569665
-0.0960319	0.122063	ORR1D2_group2	54	352	12143	59298	0.0478757	55	58.7856	0.913417
0.39736	0.375735	ORR1E_group2	118	506	12079	59144	0.196217	119	90.3503	0.425118
0.373968	0.585219	ORR1F_group2	84	369	12113	59281	0.372923	85	65.5909	0.232682
-0.342987	0.052386	PB1_group2	24	195	12173	59455	0.0175202	25	31.7095	1.28078
-0.688494	2.18306e-13	PB1D10_group2	114	1166	12083	58484	8.4897e-15	115	185.334	12.6609
-0.53895	0.0035327	PB1D11_group2	28	263	12169	59387	0.00081252	29	42.1345	2.45189
-0.935672	1.03889e-07	PB1D7_group2	37	465	12160	59185	8.77282e-09	38	72.6857	6.98343
-0.71705	8.0691e-07	PB1D9_group2	50	529	12147	59121	7.97944e-08	51	83.8347	6.09318
-0.58129	0.0050199	RMER10A_group2	23	225	12174	59425	0.00121035	24	35.9085	2.2993
0.733178	0.00304337	RMER15_group2	83	266	12114	59384	0.00068645	84	50.5325	2.51664
1.23025	4.75187e-23	RMER19B_group2	177	347	12020	59303	8.44777e-25	178	75.8711	22.3231
0.303745	0.914478	RMER1B_group2	41	194	12156	59456	0.847416	42	34.0262	0.0388267
1.61802	2.34721e-23	RMER4B_group2	91	116	12106	59534	3.91202e-25	92	29.972	22.6294
0.0654782	0.601843	RMER5_group2	24	141	12173	59509	0.405018	25	23.8907	0.220517
1.4193	3.58834e-29	RMER6A_group2	157	251	12040	59399	3.98705e-31	158	59.0752	28.4451
1.50784	2.0674e-19	RMER6C_group2	90	131	12107	59519	4.59421e-21	91	31.9991	18.6846
-0.74884	3.03771e-22	RSINE1_group2	169	1804	12028	57846	6.07541e-24	170	285.675	21.5175
0.345722	0.790192	T.rich_group2	45	205	12152	59445	0.665835	46	36.198	0.102267
0.458023	0.59746	URR1A_group2	35	146	12162	59504	0.396979	36	26.2074	0.223691
-0.118946	0.256397	URR1B_group2	25	170	12172	59480	0.121646	26	28.2345	0.591087
0.0139479	0.368682	X.A.n_group2	49	293	12148	59357	0.190895	50	49.5189	0.433348
-0.448937	5.86719e-09	X.CA.n_group2	137	1164	12060	58486	4.10704e-10	138	188.375	8.23157
-0.176432	0.0879503	X.CAAA.n_group2	40	280	12157	59370	0.0325416	41	46.3335	1.05576
-0.258349	0.120731	X.CAAAA.n_group2	22	168	12175	59482	0.0472191	23	27.5105	0.918182
-0.756376	0.176907	X.CCCCG.n_group2	2	33	12195	59617	0.0758733	3	5.06773	0.752256
-1.73562	0.0822981	X.CCG.n_group2	0	23	12197	59627	0.0300845	1	3.33022	1.08461
-0.459983	0.343746	X.CGG.n_group2	1	18	12196	59632	0.173783	2	2.75105	0.463762
-1.08652	0.0787987	X.CGGGG.n_group2	2	42	12195	59608	0.0280173	3	6.37086	1.10348
0.31531	0.757353	X.GA.n_group2	88	406	12109	59244	0.618849	89	71.5273	0.120702
0.0286109	0.41794	X.T.n_group2	47	278	12150	59372	0.226147	48	47.0575	0.378886
0.0308008	0.323028	X.TC.n_group2	70	410	12127	59240	0.161155	71	69.5003	0.49076
-0.41842	2.72363e-08	X.TG.n_group2	138	1145	12059	58505	2.11838e-09	139	185.768	7.56485
0.319496	0.816867	X.TTTG.n_group2	57	264	12140	59386	0.708859	58	46.4783	0.0878489
0.0425171	0.527162	X.TTTTG.n_group2	33	195	12164	59455	0.313368	34	33.0126	0.278056
0.821466	0.000319201	A.rich_group3	48	235	7011	64553	5.32001e-05	49	27.7275	3.49594
0.961344	9.28963e-17	AT_rich_group3	152	650	6907	64138	2.47724e-18	153	78.5775	16.032
-1.24985	3.19044e-05	B1_Mm_group3	21	513	7038	64275	4.39571e-06	22	52.3197	4.49615
-0.178205	0.435735	B1_Mur1_group3	61	655	6998	64133	0.238202	62	70.1515	0.360777
-0.286016	0.248533	B1_Mur2_group3	44	516	7015	64272	0.116258	45	54.8671	0.604616
-0.711198	0.0077935	B1_Mur3_group3	30	488	7029	64300	0.00196569	31	50.752	2.10827
-0.692122	0.000767968	B1_Mur4_group3	50	791	7009	63997	0.000143354	51	82.3986	3.11466
-1.00614	1.68208e-08	B1_Mus1_group3	61	1210	6998	63578	1.25221e-09	62	124.529	7.77415
-1.62763	3.46431e-14	B1_Mus2_group3	38	1192	7021	63596	1.19326e-15	39	120.512	13.4604
-0.251552	0.195883	B1F_group3	72	815	6987	63973	0.0855357	73	86.9055	0.708002
0.132991	0.796586	B1F1_group3	38	325	7021	64463	0.679753	39	35.5656	0.0987674
0.0338645	0.975831	B1F2_group3	32	297	7027	64491	0.951978	33	32.2344	0.0106253
-1.1576	3.14249e-05	B2_Mm2_group3	25	567	7034	64221	4.25982e-06	26	58.0023	4.50273
-0.449096	6.61429e-05	B3_group3	165	2148	6894	62640	9.84795e-06	166	226.621	4.17952
-0.14652	0.367143	B3A_group3	120	1247	6939	63541	0.189283	121	133.934	0.435165
-0.364545	1.33037e-10	B4_group3	568	6909	6491	57879	7.95769e-12	569	732.573	9.87603
-0.532988	3.897e-05	B4A_group3	124	1722	6935	63066	5.49911e-06	125	180.865	4.40927
1.0357	6.87553e-12	C.rich_group3	92	371	6967	64417	3.20858e-13	93	45.3633	11.1627
0.729926	0.000206922	CT.rich_group3	64	336	6995	64452	3.17281e-05	65	39.1908	3.68419
0.806609	9.36422e-07	G.rich_group3	84	412	6975	64376	9.36422e-08	85	48.5966	6.02853
0.457785	0.0767897	GA.rich_group3	50	329	7009	64459	0.0272177	51	37.1333	1.1147
0.942023	0.00115401	GC_rich_group3	31	139	7028	64649	0.000225673	32	16.6561	2.93779
-0.141857	0.203255	ID_B1_group3	225	2320	6834	62468	0.0894324	226	249.351	0.691958
0.232473	0.532989	ID4_group3	47	370	7012	64418	0.319794	48	40.8564	0.273281
0.344219	0.238617	ID4__group3	49	353	7010	64435	0.110294	50	39.3867	0.622299
0.955829	8.39894e-05	IMPB_01_group3	41	180	7018	64608	1.26917e-05	42	21.6529	4.07578
-2.37651	3.71932e-05	L1Md_T_group3	4	261	7055	64527	5.20705e-06	5	25.9639	4.42954
0.462161	1.6363e-05	L2_group3	202	1302	6857	63486	2.05447e-06	203	147.357	4.78614
0.534721	0.00976051	L2a_group3	65	400	6994	64388	0.00253773	66	45.5593	2.01053
0.510112	0.0500761	L2b_group3	47	297	7012	64491	0.0165251	48	33.7041	1.30037
0.607754	0.0227091	L2c_group3	42	246	7017	64542	0.00656039	43	28.2174	1.6438
0.856649	0.0031346	L3_group3	32	154	7027	64634	0.000710509	33	18.2237	2.50382
-4.29244	2.2851e-05	Lx3_Mus_group3	0	200	7059	64588	2.94525e-06	1	19.5954	4.64109
-0.0801384	0.757353	Lx5c_group3	18	187	7041	64601	0.614841	19	20.0853	0.120702
0.525855	0.0513959	Lx7_group3	44	275	7015	64513	0.0170177	45	31.2546	1.28907
-0.170055	0.471437	Lx8_group3	59	630	7000	64158	0.263481	60	67.5061	0.326576
0.196136	0.796139	Lx8b_group3	21	175	7038	64613	0.675346	22	19.2035	0.0990109
0.16855	0.743611	Lx9_group3	36	300	7023	64488	0.583071	37	32.9202	0.128654
0.802252	0.00553317	MER5A_group3	33	166	7026	64622	0.00134026	34	19.4974	2.25703
0.517875	1.2035e-12	MIR_group3	389	2391	6670	62397	5.08145e-14	390	272.376	11.9196
0.607253	0.00173531	MIR3_group3	69	400	6990	64388	0.000360558	70	45.9512	2.76062
0.482338	0.000400253	MIRb_group3	133	846	6926	63942	6.89324e-05	134	95.9194	3.39767
0.74385	1.8602e-06	MIRc_group3	94	485	6965	64303	1.96355e-07	95	56.7286	5.73044
0.286123	0.597307	MLTR14_group3	26	200	7033	64588	0.395588	27	22.1428	0.223802
-0.25461	0.524344	MT2A_group3	16	191	7043	64597	0.310397	17	20.2812	0.280383
-0.277942	0.498119	MT2B_group3	15	183	7044	64605	0.286968	16	19.3994	0.302667
-1.35594	0.00656391	MTA_Mm_group3	7	202	7052	64586	0.00163368	8	20.4772	2.18284
-1.70542	0.00102021	MTB_Mm_group3	6	227	7053	64561	0.000196106	7	22.8286	2.99131
-1.06954	3.33074e-06	MTC_group3	37	777	7022	64011	3.5898e-07	38	79.7532	5.47746
-0.489203	0.00108278	MTD_group3	97	1307	6962	63481	0.000209338	98	137.56	2.96546
-0.0281246	0.839625	MTE2a_group3	26	255	7033	64533	0.746711	27	27.5315	0.0759145
-0.775698	0.0237832	MTE2b_group3	18	314	7041	64474	0.00689712	19	32.5283	1.62373
-0.261563	0.372002	MTEa_group3	33	383	7026	64405	0.193441	34	40.7584	0.429455
-0.962002	0.00654182	ORR1B1_group3	16	322	7043	64466	0.00162092	17	33.1162	2.1843
-1.75012	0.00171195	ORR1B2_group3	5	201	7054	64587	0.000353803	6	20.1832	2.76651
-0.555476	0.118593	ORR1D1_group3	18	267	7041	64521	0.0461194	19	27.9234	0.925942
-0.184639	0.540201	ORR1D2_group3	34	372	7025	64416	0.324721	35	39.7786	0.267444
0.235937	0.368672	ORR1E_group3	71	553	6988	64235	0.19048	72	61.1376	0.43336
-0.114401	0.663324	ORR1F_group3	40	413	7019	64375	0.475383	41	44.3835	0.178274
0.277067	0.619849	PB1_group3	25	194	7034	64594	0.428384	26	21.4569	0.207714
-0.0279994	0.824162	PB1D10_group3	122	1158	6937	63630	0.7216	123	125.41	0.0839875
0.0734294	0.966803	PB1D11_group3	29	262	7030	64526	0.935651	30	28.5113	0.0146618
-0.334727	0.201536	PB1D7_group3	38	464	7021	64324	0.0884519	39	49.1844	0.695648
-0.65608	0.00849869	PB1D9_group3	35	544	7024	64244	0.002153	36	56.7286	2.07065
0.441612	0.225122	RMER10A_group3	32	216	7027	64572	0.102806	33	24.2983	0.647582
-0.237688	0.4619	RMER15_group3	28	321	7031	64467	0.25687	29	34.1939	0.335452
-1.77512	3.60292e-07	RMER19B_group3	14	510	7045	64278	3.36273e-08	15	51.3399	6.44334
-0.525103	0.176907	RMER1B_group3	15	220	7044	64568	0.0757927	16	23.0246	0.752256
-0.882641	0.0481711	RMER4B_group3	10	197	7049	64591	0.0156288	11	20.2812	1.31721
0.508654	0.271222	RMER5_group3	22	143	7037	64645	0.129584	23	16.1662	0.566676
-1.51366	4.38982e-05	RMER6A_group3	13	395	7046	64393	6.24329e-06	14	39.9746	4.35755
-1.43649	0.0037367	RMER6C_group3	7	214	7052	64574	0.000867745	8	21.6529	2.42751
-0.375593	0.00202961	RSINE1_group3	148	1825	6911	62963	0.000437493	149	193.308	2.69259
1.00034	5.47132e-06	T.rich_group3	48	202	7011	64586	6.07924e-07	49	24.4942	5.26191
0.495424	0.254059	URR1A_group3	24	157	7035	64631	0.120095	25	17.7338	0.595066
0.69828	0.0302471	URR1B_group3	30	165	7029	64623	0.00900692	31	19.1055	1.51932
1.08331	5.46179e-10	X.A.n_group3	70	272	6989	64516	3.39844e-11	71	33.5081	9.26267
0.336926	0.00961976	X.CA.n_group3	160	1141	6899	63647	0.00249045	161	127.468	2.01684
0.116949	0.853486	X.CAAA.n_group3	33	287	7026	64501	0.769057	34	31.3526	0.0688034
0.688449	0.0375697	X.CAAAA.n_group3	29	161	7030	64627	0.0116796	30	18.6156	1.42516
1.02949	0.298059	X.CCCCG.n_group3	6	29	7053	64759	0.145718	7	3.42919	0.525698
1.41281	0.136411	X.CCG.n_group3	5	18	7054	64770	0.0548676	6	2.25347	0.86515
0.688449	0.956137	X.CGG.n_group3	2	17	7057	64771	0.918194	3	1.86156	0.0194798
1.35141	0.0146674	X.CGGGG.n_group3	10	34	7049	64754	0.00402539	11	4.31098	1.83365
0.87878	2.72803e-08	X.GA.n_group3	88	406	6971	64382	2.15211e-09	89	48.4006	7.56415
0.889761	9.70558e-06	X.T.n_group3	58	267	7001	64521	1.12097e-06	59	31.8425	5.01298
1.18599	5.6866e-18	X.TC.n_group3	106	374	6953	64414	1.39006e-19	107	47.0289	17.2451
0.409813	0.00083354	X.TG.n_group3	166	1117	6893	63671	0.00015652	167	125.704	3.07907
-0.220128	0.511728	X.TTTG.n_group3	26	295	7033	64493	0.297939	27	31.4506	0.290961
0.840452	0.0011129	X.TTTTG.n_group3	39	189	7020	64599	0.000216397	40	22.3387	2.95355
-0.415503	0.5308	A.rich_group4	0	283	252	71312	0.3173	1	1.33376	0.275069
0.889051	0.137817	AT_rich_group4	6	796	246	70799	0.055586	7	3.77978	0.860698
-0.331541	0.700214	B1_Mm_group4	1	533	251	71062	0.521271	2	2.51671	0.154769
-0.169698	0.839625	B1_Mur1_group4	2	714	250	70881	0.745289	3	3.37447	0.0759145
0.184834	0.990129	B1_Mur2_group4	2	558	250	71037	0.97949	3	2.63925	0.00430813
0.712347	0.586871	B1_Mur3_group4	3	515	249	71080	0.377513	4	2.44131	0.231457
-0.401845	0.743611	B1_Mur4_group4	2	839	250	70756	0.577362	3	3.96359	0.128654
-0.582593	0.674949	B1_Mus1_group4	3	1268	249	70327	0.485213	4	5.99016	0.170729
-0.535288	0.700582	B1_Mus2_group4	3	1227	249	70368	0.522618	4	5.79692	0.154541
0.258293	0.757353	B1F_group4	4	883	248	70712	0.611464	5	4.18038	0.120702
-0.774671	0.4619	B1F1_group4	0	363	252	71232	0.257124	1	1.7108	0.335452
0.367211	0.935474	B1F2_group4	1	328	251	71267	0.885582	2	1.55056	0.0289684
0.519702	0.700214	B2_Mm2_group4	3	589	249	71006	0.519099	4	2.79006	0.154769
-0.27647	0.987602	B3_group4	8	2305	244	69290	0.96785	9	10.901	0.00541811
0.119712	0.743611	B3A_group4	6	1361	246	70234	0.577704	7	6.4426	0.128654
-0.679657	0.490623	B4_group4	21	7456	231	64139	0.2802	22	35.2387	0.309252
-1.53607	0.175064	B4A_group4	2	1844	250	69751	0.0743048	3	8.7001	0.756804
0.459249	0.853486	C.rich_group4	2	461	250	71134	0.766796	3	2.18209	0.0688034
0.0852987	0.829272	CT.rich_group4	1	399	251	71196	0.732524	2	1.88518	0.0813029
1.09689	0.195042	G.rich_group4	4	492	248	71103	0.0849518	5	2.33762	0.709871
0.748063	0.7305	GA.rich_group4	2	377	250	71218	0.559044	3	1.78621	0.13638
2.64169	6.61429e-05	GC_rich_group4	4	166	248	71429	9.82825e-06	5	0.801201	4.17952
-0.124863	0.821733	ID_B1_group4	10	2535	242	69060	0.713995	11	11.9944	0.0852691
0.0252514	0.810732	ID4_group4	1	416	251	71179	0.700752	2	1.9653	0.0911227
0.0781032	0.827021	ID4__group4	1	401	251	71194	0.728698	2	1.8946	0.0824833
-0.0587476	0.586871	IMPB_01_group4	0	221	252	71374	0.377057	1	1.04156	0.231457
-0.320694	0.54783	L1Md_T_group4	0	265	252	71330	0.333257	1	1.24893	0.261354
-0.503506	0.741233	L2_group4	4	1500	248	70095	0.574043	5	7.08827	0.130046
-0.131932	0.757353	L2a_group4	1	464	251	71131	0.619512	2	2.19152	0.120702
0.30289	0.91521	L2b_group4	1	343	251	71252	0.850221	2	1.62125	0.038479
-0.44077	0.527162	L2c_group4	0	288	252	71307	0.313046	1	1.35733	0.278056
2.19	0.0132654	L3_group4	3	183	249	71412	0.00355218	4	0.876608	1.87728
0.0852987	0.6002	Lx3_Mus_group4	0	200	252	71395	0.4008	1	0.942589	0.221704
0.0496748	0.597307	Lx5c_group4	0	205	252	71390	0.394958	1	0.966154	0.223802
-0.588258	0.498119	Lx7_group4	0	319	252	71276	0.28824	1	1.50343	0.302667
-0.699205	0.579523	Lx8_group4	1	688	251	70907	0.358989	2	3.24722	0.236929
0.114445	0.601843	Lx8b_group4	0	196	252	71399	0.405564	1	0.923738	0.220517
-0.663162	0.485562	Lx9_group4	0	336	252	71259	0.275691	1	1.58355	0.313756
1.09253	0.822396	MER5A_group4	1	198	251	71397	0.716875	2	0.937876	0.0849191
-0.126752	0.797976	MIR_group4	11	2769	241	68826	0.682712	12	13.102	0.0980104
0.440673	0.865495	MIR3_group4	2	467	250	71128	0.780869	3	2.21037	0.0627353
-0.20601	0.886201	MIRb_group4	3	976	249	70619	0.813336	4	4.61397	0.0524676
0.551735	0.684014	MIRc_group4	3	576	249	71019	0.49394	4	2.7288	0.164935
0.908976	0.887237	MLTR14_group4	1	225	251	71370	0.815272	2	1.06513	0.0519604
0.035668	0.597307	MT2A_group4	0	207	252	71388	0.392655	1	0.97558	0.223802
0.0997983	0.601377	MT2B_group4	0	198	252	71397	0.403172	1	0.933163	0.220853
0.0217958	0.597307	MTA_Mm_group4	0	209	252	71386	0.390372	1	0.985006	0.223802
-0.135031	0.579523	MTB_Mm_group4	0	233	252	71362	0.364368	1	1.09812	0.236929
0.06027	0.963244	MTC_group4	3	811	249	70784	0.931135	4	3.83634	0.0162639
-0.726172	0.58909	MTD_group4	3	1401	249	70194	0.38029	4	6.61698	0.229819
-0.405271	0.532692	MTE2a_group4	0	281	252	71314	0.319023	1	1.32434	0.273524
-0.645884	0.488739	MTE2b_group4	0	332	252	71263	0.278581	1	1.5647	0.310923
0.613678	0.783355	MTEa_group4	2	414	250	71181	0.652796	3	1.96059	0.106041
-0.671724	0.48485	ORR1B1_group4	0	338	252	71257	0.27426	1	1.59298	0.314392
0.0426544	0.597307	ORR1B2_group4	0	206	252	71389	0.393804	1	0.970867	0.223802
-0.425663	0.52967	ORR1D1_group4	0	285	252	71310	0.31559	1	1.34319	0.275995
0.063819	0.824162	ORR1D2_group4	1	405	251	71190	0.721117	2	1.91346	0.0839875
0.443753	0.743611	ORR1E_group4	3	621	249	70974	0.58109	4	2.94088	0.128654
-1.09421	0.387295	ORR1F_group4	0	453	252	71142	0.205255	1	2.13496	0.411958
0.954368	0.874215	PB1_group4	1	218	251	71377	0.790679	2	1.03214	0.0583816
0.214582	0.659499	PB1D10_group4	6	1274	246	70321	0.471176	7	6.03257	0.180786
-0.45572	0.524344	PB1D11_group4	0	291	252	71304	0.310528	1	1.37147	0.280383
-0.242389	0.735094	PB1D7_group4	1	501	251	71094	0.564389	2	2.3659	0.133657
0.136698	0.991461	PB1D9_group4	2	577	250	71018	0.982648	3	2.7288	0.00372455
1.77496	0.0636077	RMER10A_group4	3	245	249	71350	0.0219093	4	1.16881	1.19649
-0.717928	0.474104	RMER15_group4	0	349	252	71246	0.266552	1	1.64482	0.324126
-1.30427	0.342683	RMER19B_group4	0	524	252	71071	0.172864	1	2.46958	0.465108
-0.147362	0.579523	RMER1B_group4	0	235	252	71360	0.362311	1	1.10754	0.236929
0.035668	0.597307	RMER4B_group4	0	207	252	71388	0.392655	1	0.97558	0.223802
1.36283	0.743611	RMER5_group4	1	164	251	71431	0.578639	2	0.777636	0.128654
-0.94327	0.423162	RMER6A_group4	0	408	252	71187	0.229448	1	1.92288	0.373493
-0.0587476	0.586871	RMER6C_group4	0	221	252	71374	0.377057	1	1.04156	0.231457
-0.21702	0.988633	RSINE1_group4	7	1966	245	69629	0.975419	8	9.29864	0.00496473
0.763371	0.941336	T.rich_group4	1	249	251	71346	0.895016	2	1.17824	0.0262555
1.22931	0.776974	URR1A_group4	1	180	251	71415	0.645752	2	0.853043	0.109593
1.12182	0.810732	URR1B_group4	1	194	251	71401	0.701463	2	0.919025	0.0911227
0.896265	0.652589	X.A.n_group4	2	340	250	71255	0.463022	3	1.61183	0.18536
-0.294322	0.874215	X.CA.n_group4	4	1297	248	70298	0.789826	5	6.13154	0.0583816
1.40723	0.176659	X.CAAA.n_group4	3	317	249	71278	0.075178	4	1.50814	0.752865
1.1593	0.797976	X.CAAAA.n_group4	1	189	251	71406	0.681885	2	0.89546	0.0980104
2.59987	0.824469	X.CCCCG.n_group4	0	35	252	71560	0.725533	1	0.164953	0.0838256
4.20559	0.00495001	X.CCG.n_group4	1	22	251	71573	0.00118289	2	0.108398	2.30539
3.48123	0.8757	X.CGG.n_group4	0	19	252	71576	0.795914	1	0.089546	0.0576446
2.26972	0.804704	X.CGGGG.n_group4	0	44	252	71551	0.693834	1	0.20737	0.0943636
0.36575	0.907845	X.GA.n_group4	2	492	250	71103	0.838243	3	2.3282	0.0419884
0.384859	0.941336	X.T.n_group4	1	324	251	71271	0.895315	2	1.53171	0.0262555
0.822264	0.522752	X.TC.n_group4	3	477	249	71118	0.307843	4	2.26221	0.281704
-1.59615	0.214553	X.TG.n_group4	1	1282	251	70313	0.0953568	2	6.04671	0.668466
0.402725	0.950597	X.TTTG.n_group4	1	320	251	71275	0.90518	2	1.51286	0.0220034
1.48123	0.349153	X.TTTTG.n_group4	2	226	250	71369	0.178068	3	1.07455	0.456985
0.432494	0.718381	A.rich_group5	0	283	92	71472	0.546138	1	0.74098	0.143645
0.514656	0.54783	AT_rich_group5	2	800	90	70955	0.333941	3	2.09988	0.261354
-0.483544	0.601843	B1_Mm_group5	0	534	92	71221	0.406236	1	1.39817	0.220517
0.0933361	0.963244	B1_Mur1_group5	1	715	91	71040	0.930398	2	1.87471	0.0162639
-0.552131	0.597307	B1_Mur2_group5	0	560	92	71195	0.394953	1	1.46625	0.223802
-0.439656	0.607956	B1_Mur3_group5	0	518	92	71237	0.41341	1	1.35628	0.216128
-0.13881	0.970743	B1_Mur4_group5	1	840	91	70915	0.940542	2	2.20199	0.0128957
0.265404	0.48762	B1_Mus1_group5	3	1268	89	70487	0.277402	4	3.32786	0.311918
-1.68729	0.387295	B1_Mus2_group5	0	1230	92	70525	0.205266	1	3.22051	0.411958
0.784362	0.18139	B1F_group5	3	884	89	70871	0.0781993	4	2.32244	0.741386
0.0733261	0.684014	B1F1_group5	0	363	92	71392	0.49401	1	0.950444	0.164935
0.215208	0.700214	B1F2_group5	0	329	92	71426	0.515064	1	0.861422	0.154769
0.952661	0.306975	B2_Mm2_group5	2	590	90	71165	0.151782	3	1.55004	0.512897
-0.27647	0.715063	B3_group5	4	2309	88	69446	0.539475	5	6.05614	0.145656
-0.839646	0.736921	B3A_group5	1	1366	91	70389	0.566611	2	3.57922	0.132579
-1.29109	0.58829	B4_group5	7	7470	85	64285	0.37912	8	19.5771	0.230409
-0.273035	0.796139	B4A_group5	3	1843	89	69912	0.674861	4	4.83339	0.0990109
1.30725	0.161487	C.rich_group5	2	461	90	71294	0.0665684	3	1.21227	0.791863
-0.0667043	0.660564	CT.rich_group5	0	400	92	71355	0.47267	1	1.04732	0.180085
0.622956	0.776974	G.rich_group5	1	495	91	71260	0.645717	2	1.29868	0.109593
1.0111	0.652589	GA.rich_group5	1	378	91	71377	0.458543	2	0.992337	0.18536
2.16776	0.210288	GC_rich_group5	1	169	91	71586	0.0929941	2	0.445112	0.677185
-1.15134	0.66511	ID_B1_group5	2	2543	90	69212	0.477401	3	6.66358	0.177106
-0.126752	0.652589	ID4_group5	0	417	92	71338	0.463357	1	1.09183	0.18536
0.9261	0.687588	ID4__group5	1	401	91	71354	0.497355	2	1.05256	0.162672
0.789249	0.751367	IMPB_01_group5	0	221	92	71534	0.593944	1	0.578645	0.124148
0.527303	0.7305	L1Md_T_group5	0	265	92	71490	0.559238	1	0.69385	0.13638
-0.977437	0.690002	L2_group5	1	1503	91	70252	0.499868	2	3.93793	0.161149
0.716065	0.754606	L2a_group5	1	464	91	71291	0.598654	2	1.21751	0.12228
0.150887	0.694707	L2b_group5	0	344	92	71411	0.505592	1	0.900696	0.158198
0.407227	0.717092	L2c_group5	0	288	92	71467	0.5426	1	0.754071	0.144425
1.03799	0.759964	L3_group5	0	186	92	71569	0.624859	1	0.487004	0.119207
0.933296	0.757353	Lx3_Mus_group5	0	200	92	71555	0.612089	1	0.523661	0.120702
0.897672	0.757353	Lx5c_group5	0	205	92	71550	0.607664	1	0.536752	0.120702
1.25974	0.572947	Lx7_group5	1	318	91	71437	0.353317	2	0.835239	0.241886
-0.851208	0.563439	Lx8_group5	0	689	92	71066	0.34495	1	1.80401	0.249153
0.962442	0.757353	Lx8b_group5	0	196	92	71559	0.615679	1	0.513188	0.120702
0.184834	0.698398	Lx9_group5	0	336	92	71419	0.510607	1	0.87975	0.155897
0.940527	0.757353	MER5A_group5	0	199	92	71556	0.612982	1	0.521042	0.120702
-0.541789	0.886036	MIR_group5	4	2776	88	68979	0.811787	5	7.27888	0.0525487
0.703708	0.757353	MIR3_group5	1	468	91	71287	0.60483	2	1.22798	0.120702
0.226949	0.691617	MIRb_group5	2	977	90	70778	0.501806	3	2.56332	0.160135
-0.600268	0.596383	MIRc_group5	0	579	92	71176	0.386986	1	1.516	0.224475
2.34194	0.00590979	MLTR14_group5	2	224	90	71531	0.00143805	3	0.591737	2.22843
0.883665	0.757353	MT2A_group5	0	207	92	71548	0.605913	1	0.541989	0.120702
1.9478	0.284318	MT2B_group5	1	197	91	71558	0.137421	2	0.518424	0.546195
0.869793	0.757353	MTA_Mm_group5	0	209	92	71546	0.604172	1	0.547225	0.120702
0.712966	0.743611	MTB_Mm_group5	0	233	92	71522	0.584064	1	0.610065	0.128654
-1.09173	0.520521	MTC_group5	0	814	92	70941	0.304216	1	2.1313	0.283562
-1.87818	0.345466	MTD_group5	0	1404	92	70351	0.17542	1	3.6761	0.461594
0.442726	0.718381	MTE2a_group5	0	281	92	71474	0.547566	1	0.735743	0.143645
0.202112	0.700214	MTE2b_group5	0	332	92	71423	0.513146	1	0.869277	0.154769
-0.123288	0.652589	MTEa_group5	0	416	92	71339	0.463897	1	1.08921	0.18536
0.176272	0.698398	ORR1B1_group5	0	338	92	71417	0.509345	1	0.884987	0.155897
0.890651	0.757353	ORR1B2_group5	0	206	92	71549	0.606787	1	0.539371	0.120702
0.422334	0.717783	ORR1D1_group5	0	285	92	71470	0.544718	1	0.746217	0.144007
0.911816	0.69359	ORR1D2_group5	1	405	91	71350	0.504009	2	1.06303	0.158897
0.29175	0.89265	ORR1E_group5	1	623	91	71132	0.821238	2	1.63382	0.049319
-0.246215	0.638118	ORR1F_group5	0	453	92	71302	0.444556	1	1.18609	0.195099
0.802365	0.751839	PB1_group5	0	219	92	71536	0.595624	1	0.573409	0.123875
-1.74478	0.375735	PB1D10_group5	0	1280	92	70475	0.196137	1	3.35143	0.425118
0.392277	0.715363	PB1D11_group5	0	291	92	71464	0.540497	1	0.761926	0.145473
0.605608	0.784491	PB1D7_group5	1	501	91	71254	0.654614	2	1.31439	0.105412
-0.600268	0.596383	PB1D9_group5	0	579	92	71176	0.386986	1	1.516	0.224475
0.622956	0.740324	RMER10A_group5	0	248	92	71507	0.572166	1	0.649339	0.130578
1.13007	0.601843	RMER15_group5	1	348	91	71407	0.406578	2	0.913788	0.220517
-0.456271	0.604957	RMER19B_group5	0	524	92	71231	0.410699	1	1.37199	0.218276
0.700635	0.743611	RMER1B_group5	0	235	92	71520	0.582449	1	0.615301	0.128654
0.883665	0.757353	RMER4B_group5	0	207	92	71548	0.605913	1	0.541989	0.120702
1.21083	0.776974	RMER5_group5	0	165	92	71590	0.645173	1	0.43202	0.109593
-0.0952735	0.656426	RMER6A_group5	0	408	92	71347	0.468251	1	1.06827	0.182814
0.789249	0.751367	RMER6C_group5	0	221	92	71534	0.593944	1	0.578645	0.124148
-1.36902	0.54632	RSINE1_group5	1	1972	91	69783	0.329847	2	5.16591	0.262553
0.611368	0.740324	T.rich_group5	0	250	92	71505	0.570615	1	0.654576	0.130578
2.07731	0.238272	URR1A_group5	1	180	91	71575	0.10987	2	0.473913	0.622927
0.969822	0.757353	URR1B_group5	0	195	92	71560	0.616584	1	0.510569	0.120702
1.1593	0.597307	X.A.n_group5	1	341	91	71414	0.394255	2	0.89546	0.223802
-0.183291	0.875592	X.CA.n_group5	2	1299	90	70456	0.793807	3	3.40641	0.0576984
0.255224	0.700214	X.CAAA.n_group5	0	320	92	71435	0.520895	1	0.837857	0.154769
1.0073	0.757353	X.CAAAA.n_group5	0	190	92	71565	0.621151	1	0.497478	0.120702
3.44787	0.902379	X.CCCCG.n_group5	0	35	92	71720	0.832194	1	0.0916406	0.044611
5.05359	1.72515e-07	X.CCG.n_group5	1	22	91	71733	1.5143e-08	2	0.060221	6.76317
4.32922	0.932969	X.CGG.n_group5	0	19	92	71736	0.875954	1	0.0497478	0.0301327
3.11772	0.886036	X.CGGGG.n_group5	0	44	92	71711	0.8122	1	0.115205	0.0525487
-0.371215	0.616588	X.GA.n_group5	0	494	92	71261	0.424522	1	1.29344	0.210005
0.232856	0.700214	X.T.n_group5	0	325	92	71430	0.517642	1	0.850949	0.154769
0.670261	0.757353	X.TC.n_group5	1	479	91	71276	0.621656	2	1.25679	0.120702
-0.748154	0.757353	X.TG.n_group5	1	1282	91	70473	0.612556	2	3.35928	0.120702
0.250722	0.700214	X.TTTG.n_group5	0	321	92	71434	0.520242	1	0.840475	0.154769
0.744262	0.746581	X.TTTTG.n_group5	0	228	92	71527	0.58814	1	0.596973	0.126923
0.0613994	0.956137	A.rich_group6	9	274	2201	69363	0.918954	10	9.58334	0.0194798
0.446125	0.05841	AT_rich_group6	36	766	2174	68871	0.0197945	37	27.1584	1.23351
-0.0891035	0.954389	B1_Mm_group6	16	518	2194	69119	0.914711	17	18.0831	0.0202744
-0.207369	0.786441	B1_Mur1_group6	20	696	2190	68941	0.659736	21	24.2462	0.104334
-0.157691	0.852243	B1_Mur2_group6	16	544	2194	69093	0.763339	17	18.9635	0.0694365
-0.325324	0.648196	B1_Mur3_group6	13	505	2197	69132	0.453738	14	17.5412	0.188293
-0.372401	0.544676	B1_Mur4_group6	21	820	2189	68817	0.328016	22	28.4791	0.263861
-0.0700667	0.93466	B1_Mus1_group6	40	1231	2170	68406	0.882171	41	43.0404	0.0293462
-0.0583849	0.914131	B1_Mus2_group6	39	1191	2171	68446	0.846079	40	41.652	0.0389914
-0.323698	0.600834	B1F_group6	23	864	2187	68773	0.401891	24	30.0368	0.221245
0.380304	0.441132	B1F1_group6	15	348	2195	69289	0.242623	16	12.2924	0.355431
0.222626	0.718381	B1F2_group6	12	317	2198	69320	0.547398	13	11.1411	0.143645
0.532657	0.057087	B2_Mm2_group6	28	564	2182	69073	0.0192827	29	20.0471	1.24346
-0.225331	0.704849	B3_group6	66	2247	2144	67390	0.528637	67	78.326	0.151904
-0.28474	0.616588	B3A_group6	37	1330	2173	68307	0.424601	38	46.2913	0.210005
-0.126133	0.972254	B4_group6	231	7246	1979	62391	0.943087	232	253.197	0.0122201
-0.322201	0.498119	B4A_group6	49	1797	2161	67840	0.28787	50	62.5118	0.302667
0.116724	0.768731	C.rich_group6	16	447	2194	69190	0.634956	17	15.6788	0.114225
0.940713	0.00115491	CT.rich_group6	25	375	2185	69262	0.000227131	26	13.5454	2.93745
0.88413	0.000659657	G.rich_group6	30	466	2180	69171	0.000119471	31	16.7962	3.18068
0.12543	0.802125	GA.rich_group6	13	366	2197	69271	0.688936	14	12.8342	0.0957579
1.86706	7.86963e-10	GC_rich_group6	20	150	2190	69487	5.07154e-11	21	5.75678	9.10405
0.18539	0.0794412	ID_B1_group6	97	2448	2113	67189	0.0286871	98	86.1823	1.09995
0.180226	0.713789	ID4_group6	15	402	2195	69235	0.536489	16	14.121	0.14643
0.139969	0.768731	ID4__group6	14	388	2196	69249	0.635874	15	13.6131	0.114225
-0.096418	0.844713	IMPB_01_group6	6	215	2204	69422	0.755548	7	7.48381	0.0732911
-1.58076	0.0789727	L1Md_T_group6	2	263	2208	69374	0.0283424	3	8.9738	1.10252
0.0574612	0.596383	L2_group6	52	1452	2158	68185	0.386547	53	50.9305	0.224475
0.0230427	0.91521	L2a_group6	15	450	2195	69187	0.851095	16	15.7465	0.038479
-0.220207	0.757353	L2b_group6	9	335	2201	69302	0.620612	10	11.649	0.120702
0.299167	0.652589	L2c_group6	11	277	2199	69360	0.464056	12	9.75266	0.18536
0.514896	0.54783	L3_group6	8	178	2202	69459	0.332592	9	6.29859	0.261354
-2.75973	0.0375697	Lx3_Mus_group6	0	200	2210	69437	0.0116398	1	6.77268	1.42516
-0.473422	0.570109	Lx5c_group6	4	201	2206	69436	0.3503	5	6.942	0.244042
-1.84832	0.0361298	Lx7_group6	2	317	2208	69320	0.01112	3	10.8024	1.44213
-0.843791	0.108327	Lx8_group6	12	677	2198	68960	0.0415253	13	23.3319	0.965263
-1.14562	0.214553	Lx8b_group6	2	194	2208	69443	0.0951248	3	6.63723	0.668466
-0.338263	0.652589	Lx9_group6	8	328	2202	69309	0.459557	9	11.3781	0.18536
0.569433	0.433685	MER5A_group6	9	190	2201	69447	0.236599	10	6.73882	0.362826
0.0871166	0.273083	MIR_group6	99	2681	2111	66956	0.130776	100	94.1402	0.563705
0.332614	0.412075	MIR3_group6	19	450	2191	69187	0.219773	20	15.8819	0.385024
-0.193054	0.804704	MIRb_group6	28	951	2182	68686	0.693609	29	33.1523	0.0943636
0.350566	0.279284	MIRc_group6	24	555	2186	69082	0.134677	25	19.6069	0.553954
0.523382	0.436962	MLTR14_group6	10	216	2200	69421	0.239519	11	7.65313	0.359556
-1.80936	0.0831567	MT2A_group6	1	206	2209	69431	0.0304908	2	7.00972	1.0801
0.0621279	0.988633	MT2B_group6	6	192	2204	69445	0.970265	7	6.70495	0.00496473
-1.23827	0.176907	MTA_Mm_group6	2	207	2208	69430	0.0756015	3	7.07745	0.752256
-0.172702	0.784691	MTB_Mm_group6	6	227	2204	69410	0.657397	7	7.89017	0.105301
-0.877865	0.0694363	MTC_group6	14	800	2196	68837	0.0242255	15	27.5648	1.15841
-0.32327	0.54783	MTD_group6	37	1367	2173	68270	0.334176	38	47.5442	0.261354
-0.0803717	0.894268	MTE2a_group6	8	273	2202	69364	0.82372	9	9.51561	0.0485324
-0.0314782	0.973117	MTE2b_group6	10	322	2200	69315	0.946086	11	11.2426	0.0118348
-1.00896	0.1331	MTEa_group6	6	410	2204	69227	0.0529442	7	14.0872	0.875822
-0.51675	0.494406	ORR1B1_group6	7	331	2203	69306	0.283459	8	11.4458	0.305917
-1.21741	0.18395	ORR1B2_group6	2	204	2208	69433	0.0797116	3	6.97586	0.735301
-0.270689	0.717485	ORR1D1_group6	7	278	2203	69359	0.543694	8	9.65107	0.144187
0.0261486	0.93466	ORR1D2_group6	13	393	2197	69244	0.882783	14	13.7485	0.0293462
-0.0089552	0.91521	ORR1E_group6	20	604	2190	69033	0.851146	21	21.1308	0.038479
-0.61731	0.349153	ORR1F_group6	9	444	2201	69193	0.178015	10	15.3401	0.456985
0.279268	0.757353	PB1_group6	8	211	2202	69426	0.620408	9	7.41608	0.120702
0.420182	0.0145834	PB1D10_group6	57	1223	2153	68414	0.00398614	58	43.3451	1.83614
0.158686	0.824162	PB1D11_group6	10	281	2200	69356	0.72122	11	9.85425	0.0839875
0.613026	0.0416989	PB1D7_group6	25	477	2185	69160	0.0131583	26	16.9994	1.37988
-0.205827	0.787251	PB1D9_group6	16	563	2194	69074	0.661826	17	19.6069	0.103887
0.251861	0.757353	RMER10A_group6	9	239	2201	69398	0.61336	10	8.39812	0.120702
0.606971	0.130311	RMER15_group6	17	332	2193	69305	0.0515454	18	11.8183	0.885018
-0.827365	0.168289	RMER19B_group6	9	515	2201	69122	0.0706814	10	17.7444	0.773944
-0.407425	0.598994	RMER1B_group6	5	230	2205	69407	0.399048	6	7.9579	0.222578
-0.809357	0.344702	RMER4B_group6	3	204	2207	69433	0.174649	4	7.00972	0.462556
0.10277	0.988633	RMER5_group6	5	160	2205	69477	0.972861	6	5.58746	0.00496473
-0.466368	0.522752	RMER6A_group6	9	399	2201	69238	0.307364	10	13.8163	0.281704
-1.90377	0.0680981	RMER6C_group6	1	220	2209	69417	0.023683	2	7.48381	1.16687
-0.307158	0.524309	RSINE1_group6	53	1920	2157	67717	0.309343	54	66.8125	0.280412
0.0882703	0.952907	T.rich_group6	8	242	2202	69395	0.909424	9	8.46585	0.0209497
-0.0307538	0.882608	URR1A_group6	5	176	2205	69461	0.806753	6	6.12927	0.0542321
0.861762	0.0997015	URR1B_group6	11	184	2199	69453	0.0377758	12	6.60336	1.0013
1.22116	1.00169e-05	X.A.n_group6	26	316	2184	69321	1.17689e-06	27	11.5813	4.99927
0.266645	0.131597	X.CA.n_group6	52	1249	2158	68388	0.0522002	53	44.0563	0.880754
0.369556	0.52104	X.CAAA.n_group6	13	307	2197	69330	0.305677	14	10.8363	0.283129
1.22116	0.00269048	X.CAAAA.n_group6	14	176	2196	69461	0.000600874	15	6.43404	2.57017
1.75485	0.146282	X.CCCCG.n_group6	3	32	2207	69605	0.0596504	4	1.18522	0.83481
0.360568	0.597307	X.CCG.n_group6	0	23	2210	69614	0.392831	1	0.778858	0.223802
1.6362	0.743611	X.CGG.n_group6	1	18	2209	69619	0.580799	2	0.643404	0.128654
2.23205	0.000302793	X.CGGGG.n_group6	6	38	2204	69599	4.94563e-05	7	1.48999	3.51885
-0.157347	0.844713	X.GA.n_group6	14	480	2196	69157	0.754622	15	16.7285	0.0732911
1.39781	8.22502e-08	X.T.n_group6	28	297	2182	69340	6.7628e-09	29	11.0056	7.08486
0.225167	0.597307	X.TC.n_group6	18	462	2192	69175	0.390834	19	16.2544	0.223802
-0.231722	0.740324	X.TG.n_group6	36	1247	2174	68390	0.571874	37	43.4467	0.130578
0.142663	0.822114	X.TTTG.n_group6	11	310	2199	69327	0.715239	12	10.8701	0.0850682
0.221165	0.813035	X.TTTTG.n_group6	8	220	2202	69417	0.70463	9	7.72085	0.0898909
-0.0876259	0.973117	A.rich_group7	8	275	2072	69492	0.945349	9	9.56358	0.0118348
0.368932	0.0648335	AT_rich_group7	34	768	2046	68999	0.0224036	35	27.1024	1.1882
-0.0861258	0.936512	B1_Mm_group7	16	518	2064	69249	0.888646	17	18.0458	0.0284865
-0.426783	0.601377	B1_Mur1_group7	17	699	2063	69068	0.403591	18	24.1962	0.220853
0.281386	0.293323	B1_Mur2_group7	22	538	2058	69229	0.143077	23	18.9244	0.532653
-0.544738	0.504722	B1_Mur3_group7	11	507	2069	69260	0.293242	12	17.5051	0.296948
0.215539	0.243546	B1_Mur4_group7	32	809	2048	68958	0.113384	33	28.4204	0.613419
0.190069	0.144499	B1_Mus1_group7	48	1223	2032	68544	0.0586024	49	42.9516	0.840135
0.480646	0.001223	B1_Mus2_group7	57	1173	2023	68594	0.00024324	58	41.5661	2.91257
0.138711	0.384185	B1F_group7	32	855	2048	68912	0.202764	33	29.9749	0.41546
-0.0317559	0.93355	B1F1_group7	11	352	2069	69415	0.877537	12	12.2671	0.0298625
0.695089	0.043278	B1F2_group7	17	312	2063	69455	0.0137528	18	11.1181	1.36373
0.432541	0.0805345	B2_Mm2_group7	26	566	2054	69201	0.0291714	27	20.0058	1.09402
-0.0216557	0.459179	B3_group7	76	2237	2004	67530	0.254589	77	78.1645	0.338018
-0.400407	0.579523	B3A_group7	34	1333	2046	68434	0.363862	35	46.1958	0.236929
0.0522865	0.00495001	B4_group7	261	7216	1819	62551	0.00117251	262	252.675	2.30539
-0.208192	0.975309	B4A_group7	53	1793	2027	67974	0.950385	54	62.3829	0.0108577
0.491671	0.0925741	C.rich_group7	21	442	2059	69325	0.0346639	22	15.6464	1.03351
-0.171786	0.921659	CT.rich_group7	11	389	2069	69378	0.862263	12	13.5174	0.0354298
0.254839	0.399032	G.rich_group7	19	477	2061	69290	0.212373	20	16.7616	0.398993
-0.0939842	0.994293	GA.rich_group7	11	368	2069	69399	0.993188	12	12.8078	0.00248579
1.17816	0.00495001	GC_rich_group7	12	158	2068	69609	0.001188	13	5.74491	2.30539
0.260158	0.00290299	ID_B1_group7	102	2443	1978	67324	0.000651559	103	86.0046	2.53716
-0.231834	0.844456	ID4_group7	11	406	2069	69361	0.753443	12	14.0919	0.0734229
0.323518	0.372002	ID4__group7	16	386	2064	69381	0.193198	17	13.585	0.429455
0.26913	0.700214	IMPB_01_group7	8	213	2072	69554	0.519777	9	7.46838	0.154769
-3.16274	0.0174357	L1Md_T_group7	0	265	2080	69502	0.00486263	1	8.9553	1.75856
-0.0236254	0.597307	L2_group7	49	1455	2031	68312	0.396214	50	50.8255	0.223802
0.273948	0.391531	L2a_group7	18	447	2062	69320	0.207947	19	15.714	0.407234
-0.0797258	0.992941	L2b_group7	10	334	2070	69433	0.98944	11	11.625	0.00307638
-0.697855	0.436962	L2c_group7	5	283	2075	69484	0.239844	6	9.73255	0.359556
-0.067089	0.924769	L3_group7	5	181	2075	69586	0.8662	6	6.2856	0.0339668
-2.75675	0.0450758	Lx3_Mus_group7	0	200	2080	69567	0.0144743	1	6.75871	1.34606
-0.792373	0.41323	Lx5c_group7	3	202	2077	69565	0.220848	4	6.92768	0.383808
-1.43031	0.0979914	Lx7_group7	3	316	2077	69451	0.0369101	4	10.7801	1.00881
-1.54125	0.011787	Lx8_group7	7	682	2073	69085	0.00311699	8	23.2838	1.9286
-1.14264	0.249554	Lx8b_group7	2	194	2078	69573	0.117013	3	6.62354	0.602835
-1.50521	0.0789727	Lx9_group7	3	333	2077	69434	0.0282329	4	11.3546	1.10252
-0.164555	0.839625	MER5A_group7	5	194	2075	69573	0.747266	6	6.72492	0.0759145
0.253593	0.00201608	MIR_group7	111	2669	1969	67098	0.000430098	112	93.9461	2.69549
0.261591	0.413781	MIR3_group7	18	451	2062	69316	0.22175	19	15.8492	0.383229
0.0394051	0.585219	MIRb_group7	33	946	2047	68821	0.371366	34	33.0839	0.232682
0.464575	0.0626399	MIRc_group7	26	553	2054	69214	0.0215064	27	19.5665	1.20315
0.52636	0.336794	MLTR14_group7	10	216	2070	69551	0.16952	11	7.63735	0.472636
0.19362	0.796139	MT2A_group7	7	200	2073	69567	0.675834	8	6.99527	0.0990109
0.0651056	0.952907	MT2B_group7	6	192	2074	69575	0.909496	7	6.69113	0.0209497
-2.82025	0.039654	MTA_Mm_group7	0	209	2080	69558	0.0124249	1	7.06286	1.40171
-1.97708	0.0699212	MTB_Mm_group7	1	232	2079	69535	0.024541	2	7.8739	1.15539
-1.08134	0.0464979	MTC_group7	12	802	2068	68965	0.0150343	13	27.508	1.33257
-0.760865	0.0789727	MTD_group7	27	1377	2053	68390	0.0282592	28	47.4462	1.10252
-1.24732	0.162046	MTE2a_group7	3	278	2077	69489	0.0671589	4	9.49599	0.790363
-0.487932	0.597307	MTE2b_group7	7	325	2073	69442	0.39155	8	11.2195	0.223802
0.27413	0.445298	MTEa_group7	16	400	2064	69367	0.245903	17	14.0581	0.351349
-0.513772	0.579523	ORR1B1_group7	7	331	2073	69436	0.3651	8	11.4222	0.236929
-0.214431	0.802125	ORR1B2_group7	5	201	2075	69566	0.688368	6	6.96148	0.0957579
-0.945783	0.275162	ORR1D1_group7	4	281	2076	69486	0.132383	5	9.63117	0.560412
-0.608304	0.472553	ORR1D2_group7	8	398	2072	69369	0.265155	9	13.7202	0.325549
-0.398295	0.652589	ORR1E_group7	15	609	2065	69158	0.462335	16	21.0872	0.18536
-0.766335	0.305768	ORR1F_group7	8	445	2072	69322	0.150506	9	15.3085	0.514608
0.434248	0.494406	PB1_group7	9	210	2071	69557	0.282992	10	7.40079	0.305917
0.0887412	0.355098	PB1D10_group7	45	1235	2035	68532	0.181494	46	43.2558	0.449652
0.287194	0.580355	PB1D11_group7	11	280	2069	69487	0.366913	12	9.83393	0.236306
0.0854887	0.698398	PB1D7_group7	17	485	2063	69282	0.509908	18	16.9644	0.155897
0.102005	0.61419	PB1D9_group7	20	559	2060	69208	0.420379	21	19.5665	0.211698
0.633351	0.162287	RMER10A_group7	12	236	2068	69531	0.0674392	13	8.38081	0.789716
-0.975013	0.224767	RMER15_group7	5	344	2075	69423	0.102394	6	11.794	0.648267
-1.33896	0.0500761	RMER19B_group7	6	518	2074	69249	0.0164857	7	17.7078	1.30037
-0.98941	0.284823	RMER1B_group7	3	232	2077	69535	0.138298	4	7.94149	0.545424
-1.80638	0.100239	RMER4B_group7	1	206	2079	69561	0.0382023	2	6.99527	0.998962
-1.47921	0.183124	RMER5_group7	1	164	2079	69603	0.0791501	2	5.57594	0.737256
-3.78532	0.00213372	RMER6A_group7	0	408	2080	69359	0.000469419	1	13.7878	2.67086
-1.9008	0.0822981	RMER6C_group7	1	220	2079	69547	0.0300822	2	7.46838	1.08461
0.150385	0.0831968	RSINE1_group7	73	1900	2007	67867	0.0305979	74	66.6747	1.07989
-0.078677	0.962689	T.rich_group7	7	243	2073	69524	0.92846	8	8.44839	0.0165138
-0.0277761	0.954389	URR1A_group7	5	176	2075	69591	0.915153	6	6.11664	0.0202744
0.279777	0.733484	URR1B_group7	7	188	2073	69579	0.562337	8	6.58975	0.13461
0.992817	0.000526208	X.A.n_group7	22	320	2058	69447	9.1794e-05	23	11.5574	3.27884
0.00113367	0.585219	X.CA.n_group7	43	1258	2037	68509	0.373281	44	43.9654	0.232682
0.265619	0.579523	X.CAAA.n_group7	12	308	2068	69459	0.360611	13	10.8139	0.236929
0.317252	0.700214	X.CAAAA.n_group7	7	183	2073	69584	0.515923	8	6.42078	0.154769
0.757824	0.992941	X.CCCCG.n_group7	1	34	2079	69733	0.989328	2	1.18278	0.00307638
2.36355	0.0136782	X.CCG.n_group7	3	20	2077	69747	0.00369311	4	0.777252	1.86397
1.63918	0.714257	X.CGG.n_group7	1	18	2079	69749	0.538074	2	0.642078	0.146145
0.427676	0.882608	X.CGGGG.n_group7	1	43	2079	69724	0.805469	2	1.48692	0.0542321
0.63918	0.0145726	X.GA.n_group7	25	469	2055	69298	0.00396697	26	16.694	1.83646
0.935129	0.00204431	X.T.n_group7	20	305	2060	69462	0.000444991	21	10.9829	2.68945
-0.212428	0.882608	X.TC.n_group7	13	467	2067	69300	0.806621	14	16.2209	0.0542321
0.289722	0.0399269	X.TG.n_group7	52	1231	2028	68536	0.0125548	53	43.3572	1.39873
0.261118	0.580355	X.TTTG.n_group7	12	309	2068	69458	0.36646	13	10.8477	0.236306
0.63918	0.188245	X.TTTTG.n_group7	11	217	2069	69550	0.0817818	12	7.70493	0.725277
-0.218101	0.787251	A.rich_group8	35	248	9482	62082	0.662166	36	41.8752	0.103887
-0.32097	0.380525	AT_rich_group8	94	708	9423	61622	0.199987	95	118.671	0.419617
0.762026	4.04932e-14	B1_Mm_group8	133	401	9384	61929	1.48475e-15	134	79.0155	13.3926
0.30624	0.000555123	B1_Mur1_group8	130	586	9387	61744	9.80717e-05	131	105.946	3.25561
0.327789	0.00153265	B1_Mur2_group8	103	457	9414	61873	0.000309936	104	82.8627	2.81456
0.30968	0.004113	B1_Mur3_group8	94	424	9423	61906	0.0009597	95	76.648	2.38584
0.500102	1.14528e-09	B1_Mur4_group8	175	666	9342	61664	7.63519e-11	176	124.442	8.94109
0.609791	4.3163e-21	B1_Mus1_group8	286	985	9231	61345	9.1122e-23	287	188.069	20.3649
0.744855	5.83123e-31	B1_Mus2_group8	304	926	9213	61404	5.18332e-33	305	182.002	30.2342
0.338882	1.73163e-05	B1F_group8	165	722	9352	61608	2.1934e-06	166	131.249	4.76154
-0.132483	0.992941	B1F1_group8	48	315	9469	62015	0.989632	49	53.7128	0.00307638
-0.0507225	0.804704	B1F2_group8	46	283	9471	62047	0.693229	47	48.6818	0.0943636
0.0863379	0.218792	B2_Mm2_group8	92	500	9425	61830	0.0982133	93	87.5977	0.659969
0.25704	3.48838e-09	B3_group8	408	1905	9109	60425	2.36435e-10	409	342.252	8.45738
0.0677554	0.0487559	B3A_group8	211	1156	9306	61174	0.0159269	212	202.274	1.31197
0.203538	1.2274e-22	B4_group8	1273	6204	8244	56126	2.31842e-24	1274	1106.36	21.911
0.115899	0.00204431	B4A_group8	295	1551	9222	60779	0.000446525	296	273.151	2.68945
-0.543647	0.0931741	C.rich_group8	46	417	9471	61913	0.034992	47	68.5097	1.0307
-0.186784	0.853486	CT.rich_group8	51	349	9466	61981	0.769086	52	59.1876	0.0688034
-0.364674	0.376909	G.rich_group8	56	440	9461	61890	0.197249	57	73.3927	0.423764
-0.254833	0.700582	GA.rich_group8	46	333	9471	61997	0.523101	47	56.0803	0.154541
-0.33083	0.616588	GC_rich_group8	19	151	9498	62179	0.425446	20	25.1547	0.210005
0.328879	2.90536e-14	ID_B1_group8	472	2073	9045	60257	9.68453e-16	473	376.581	13.5368
0.300656	0.0152151	ID4_group8	75	342	9442	61988	0.0041926	76	61.7031	1.81773
0.127949	0.242684	ID4__group8	64	338	9453	61992	0.112713	65	59.4836	0.614958
-0.783343	0.0709854	IMPB_01_group8	18	203	9499	62127	0.0250517	19	32.7012	1.14883
-3.70825	2.46069e-08	L1Md_T_group8	2	263	9515	62067	1.85919e-09	3	39.2118	7.60894
-0.371692	0.0822981	L2_group8	171	1333	9346	60997	0.0300364	172	222.545	1.08461
-0.645023	0.0349228	L2a_group8	43	422	9474	61908	0.0107097	44	68.8056	1.45689
-0.0257761	0.743611	L2b_group8	49	295	9468	62035	0.584148	50	50.9014	0.128654
-0.0557405	0.839625	L2c_group8	40	248	9477	62082	0.74716	41	42.6151	0.0759145
-0.460598	0.413781	L3_group8	19	167	9498	62163	0.222063	20	27.5222	0.383229
-3.88722	9.99003e-07	Lx3_Mus_group8	1	199	9516	62131	1.0101e-07	2	29.5938	6.00043
-1.46342	0.00190926	Lx5c_group8	10	195	9507	62135	0.000400945	11	30.3337	2.71913
-0.473317	0.263918	Lx7_group8	33	286	9484	62044	0.125508	34	47.2021	0.578531
-0.3498	0.330522	Lx8_group8	79	610	9438	61720	0.165996	80	101.951	0.480799
-9.6386e-05	0.790192	Lx8b_group8	28	168	9489	62162	0.667274	29	29.0019	0.102267
-0.880797	0.0108373	Lx9_group8	26	310	9491	62020	0.00283223	27	49.7176	1.96508
-0.879992	0.0521041	MER5A_group8	15	184	9502	62146	0.017368	16	29.4458	1.28313
-0.309197	0.0901675	MIR_group8	331	2449	9186	59881	0.0335623	332	411.354	1.04495
-0.309457	0.54632	MIR3_group8	55	414	9462	61916	0.33022	56	69.3975	0.262553
-0.371178	0.17716	MIRb_group8	111	868	9406	61462	0.0761788	112	144.862	0.751635
-0.333324	0.427406	MIRc_group8	67	512	9450	61818	0.232699	68	85.6741	0.369159
-0.41969	0.441518	MLTR14_group8	24	202	9493	62128	0.243326	25	33.441	0.355051
-0.236415	0.757353	MT2A_group8	25	182	9492	62148	0.619313	26	30.6296	0.120702
0.449204	0.0251884	MT2B_group8	39	159	9478	62171	0.00733262	40	29.2979	1.5988
-3.95073	5.12561e-07	MTA_Mm_group8	1	208	9516	62122	4.95476e-08	2	30.9255	6.29025
-1.52259	0.000661562	MTB_Mm_group8	11	222	9506	62108	0.000120551	12	34.4768	3.17943
-0.958056	9.70558e-06	MTC_group8	61	753	9456	61577	1.12153e-06	62	120.447	5.01298
-0.621879	0.000228973	MTD_group8	134	1270	9383	61060	3.58724e-05	135	207.749	3.64022
-0.918362	0.0152991	MTE2a_group8	21	260	9496	62070	0.00423274	22	41.5793	1.81534
-0.296479	0.613558	MTE2b_group8	39	293	9478	62037	0.419264	40	49.1257	0.212145
-0.773882	0.0132654	MTEa_group8	35	381	9482	61949	0.00354369	36	61.5551	1.87728
-0.322319	0.572947	ORR1B1_group8	39	299	9478	62031	0.353223	40	50.0135	0.241886
-0.344906	0.586871	ORR1B2_group8	23	183	9494	62147	0.377554	24	30.4816	0.231457
0.156403	0.302769	ORR1D1_group8	46	239	9471	62091	0.148693	47	42.1712	0.518889
-0.0758134	0.839625	ORR1D2_group8	56	350	9461	61980	0.744428	57	60.0754	0.0759145
-0.773882	0.00202961	ORR1E_group8	53	571	9464	61759	0.000435699	54	92.3327	2.69259
-0.394309	0.32765	ORR1F_group8	50	403	9467	61927	0.164189	51	67.03	0.48459
0.191299	0.325636	PB1_group8	36	183	9481	62147	0.162818	37	32.4052	0.487268
0.280194	6.75193e-06	PB1D10_group8	229	1051	9288	61279	7.57716e-07	230	189.4	5.17057
0.525953	0.000562207	PB1D11_group8	61	230	9456	62100	9.99479e-05	62	43.059	3.2501
0.107017	0.218928	PB1D7_group8	79	423	9438	61907	0.0985178	80	74.2805	0.659698
0.544997	7.23477e-08	PB1D9_group8	124	455	9393	61875	5.78782e-09	125	85.6741	7.14058
0.124364	0.44917	RMER10A_group8	39	209	9478	62121	0.24854	40	36.6963	0.34759
-0.198598	0.824309	RMER15_group8	44	305	9473	62025	0.724187	45	51.6412	0.08391
-0.691828	0.0138289	RMER19B_group8	47	477	9470	61853	0.00374916	48	77.5358	1.85921
-0.119884	0.990129	RMER1B_group8	31	204	9486	62126	0.980228	32	34.7727	0.00430813
-1.35189	0.00326696	RMER4B_group8	11	196	9506	62134	0.000747771	12	30.6296	2.48586
-0.439765	0.471784	RMER5_group8	17	148	9500	62182	0.264199	18	24.4149	0.326257
-0.215353	0.784691	RMER6A_group8	51	357	9466	61973	0.655672	52	60.3714	0.105301
-0.943807	0.0282101	RMER6C_group8	16	205	9501	62125	0.00833764	17	32.7012	1.5496
0.245085	1.96311e-07	RSINE1_group8	345	1628	9172	60702	1.7668e-08	346	291.943	6.70706
-0.887224	0.0282101	T.rich_group8	19	231	9498	62099	0.00833686	20	36.9923	1.5496
0.0116741	0.784691	URR1A_group8	26	155	9491	62175	0.656728	27	26.7824	0.105301
-0.0958103	0.988633	URR1B_group8	26	169	9491	62161	0.97133	27	28.854	0.00496473
-0.803239	0.0199985	X.A.n_group8	28	314	9489	62016	0.00566625	29	50.6054	1.699
-0.0889269	0.704583	X.CA.n_group8	180	1121	9337	61209	0.526872	181	192.508	0.152068
0.242059	0.0982546	X.CAAA.n_group8	55	265	9462	62065	0.0371184	56	47.3501	1.00765
-0.353792	0.585219	X.CAAAA.n_group8	21	169	9496	62161	0.371789	22	28.1141	0.232682
0.212312	0.917151	X.CCCCG.n_group8	5	30	9512	62300	0.856007	6	5.17892	0.0375593
-0.181967	0.700214	X.CCG.n_group8	2	21	9515	62309	0.519651	3	3.40329	0.154769
1.09367	0.210288	X.CGG.n_group8	5	14	9512	62316	0.0928092	6	2.81141	0.677185
-0.380871	0.609807	X.CGGGG.n_group8	4	40	9513	62290	0.416024	5	6.51064	0.214807
-0.147341	0.976453	X.GA.n_group8	65	429	9452	61901	0.953669	66	73.0967	0.0103487
-0.45838	0.284327	X.T.n_group8	34	291	9483	62039	0.137741	35	48.0899	0.546182
-0.565296	0.0709854	X.TC.n_group8	47	433	9470	61897	0.0250815	48	71.0252	1.14883
0.023784	0.161802	X.TG.n_group8	192	1091	9325	61239	0.0668783	193	189.844	0.791015
-0.0779439	0.882608	X.TTTG.n_group8	44	277	9473	62053	0.807096	45	47.4981	0.0542321
-0.218277	0.790192	X.TTTTG.n_group8	28	200	9489	62130	0.666653	29	33.7369	0.102267
0.00204311	0.713789	A.rich_group9	53	230	12406	59158	0.536928	54	53.9236	0.14643
-0.461229	0.0222084	AT_rich_group9	110	692	12349	58696	0.00639107	111	152.815	1.65348
0.0590384	0.31184	B1_Mm_group9	105	429	12354	58959	0.154881	106	101.75	0.506068
0.229926	0.00246572	B1_Mur1_group9	159	557	12300	58831	0.000547939	160	136.429	2.60806
0.169421	0.0442879	B1_Mur2_group9	119	441	12340	58947	0.0141721	120	106.704	1.35372
0.269823	0.00440513	B1_Mur3_group9	118	400	12341	58988	0.00103276	119	98.7011	2.35604
0.127063	0.0326794	B1_Mur4_group9	174	667	12285	58721	0.00987645	175	160.246	1.48573
-0.0190677	0.366234	B1_Mus1_group9	238	1033	12221	58355	0.188407	239	242.18	0.436241
-0.0524498	0.585219	B1_Mus2_group9	225	1005	12234	58383	0.37389	226	234.368	0.232682
0.24288	0.000329251	B1F_group9	199	688	12260	58700	5.5241e-05	200	169.011	3.48247
0.227838	0.0530155	B1F1_group9	80	283	12379	59105	0.0177896	81	69.167	1.2756
0.117333	0.299006	B1F2_group9	67	262	12392	59126	0.146513	68	62.6885	0.524321
0.148145	0.0588258	B2_Mm2_group9	124	468	12335	58920	0.0200008	125	112.801	1.23043
0.0236192	0.0341313	B3_group9	447	1866	12012	57522	0.0103911	448	440.725	1.46685
-0.198435	0.616588	B3A_group9	226	1141	12233	58247	0.425371	227	260.472	0.210005
0.113221	1.05628e-13	B4_group9	1540	5937	10919	53451	3.99038e-15	1541	1424.69	12.9762
0.0454528	0.0303027	B4A_group9	362	1484	12097	57904	0.0090908	363	351.742	1.51852
-0.00362291	0.602765	C.rich_group9	87	376	12372	59012	0.40854	88	88.2213	0.219852
-0.252042	0.598994	CT.rich_group9	63	337	12396	59051	0.399329	64	76.2171	0.222578
0.095829	0.215369	G.rich_group9	100	396	12359	58992	0.0959587	101	94.5092	0.666817
-0.4738	0.116572	GA.rich_group9	51	328	12408	59060	0.0452041	52	72.2157	0.933405
0.304351	0.133742	GC_rich_group9	39	131	12420	59257	0.0534969	40	32.3923	0.873731
0.125488	2.89662e-05	ID_B1_group9	528	2017	11931	57371	3.82998e-06	529	484.931	4.53811
0.147342	0.140277	ID4_group9	87	330	12372	59058	0.0567343	88	79.4563	0.853013
0.0445429	0.484543	ID4__group9	78	324	12381	59064	0.273498	79	76.5982	0.314667
-0.00377128	0.768731	IMPB_01_group9	41	180	12418	59208	0.633897	42	42.1099	0.114225
-5.65803	1.82237e-12	L1Md_T_group9	0	265	12459	59123	8.02264e-14	1	50.4938	11.7394
0.0121507	0.149823	L2_group9	288	1216	12171	58172	0.061261	289	286.576	0.824421
-0.00984143	0.626408	L2a_group9	87	378	12372	59010	0.434169	88	88.6023	0.203143
0.213477	0.0790743	L2b_group9	75	269	12384	59119	0.0284667	76	65.5467	1.10196
-0.0776714	0.926617	L2c_group9	51	237	12408	59151	0.868961	52	54.8763	0.0330997
0.02258	0.751367	L3_group9	35	151	12424	59237	0.594414	36	35.4409	0.124148
-3.66708	1.3377e-08	Lx3_Mus_group9	2	198	12457	59190	9.80979e-10	3	38.1085	7.87364
-0.764104	0.039435	Lx5c_group9	22	183	12437	59205	0.0123125	23	39.0613	1.40412
-0.533281	0.0906139	Lx7_group9	41	278	12418	59110	0.0338292	42	60.7831	1.04281
-0.421836	0.066431	Lx8_group9	97	592	12362	58796	0.0230294	98	131.284	1.17763
-0.468008	0.273441	Lx8b_group9	26	170	12433	59218	0.131252	27	37.3464	0.563136
-1.47694	1.57111e-06	Lx9_group9	22	314	12437	59074	1.62348e-07	23	64.0223	5.80379
-0.115528	0.959195	MER5A_group9	34	165	12425	59223	0.924025	35	37.918	0.0180929
0.229394	3.4332e-11	MIR_group9	620	2160	11839	57228	1.83104e-12	621	529.709	10.4643
0.190795	0.0490736	MIR3_group9	101	368	12358	59020	0.0160852	102	89.3645	1.30915
0.231436	0.000258724	MIRb_group9	218	761	12241	58627	4.13959e-05	219	186.541	3.58716
0.333335	0.00022143	MIRc_group9	138	441	12321	58947	3.41986e-05	139	110.324	3.65476
0.525831	0.000672886	MLTR14_group9	61	165	12398	59223	0.00012411	62	43.0626	3.17206
-0.601233	0.116572	MT2A_group9	25	182	12434	59206	0.0451568	26	39.4423	0.933405
0.221889	0.22582	MT2B_group9	43	155	12416	59233	0.103376	44	37.7275	0.646237
-2.50819	3.40423e-07	MTA_Mm_group9	6	203	12453	59185	3.13945e-08	7	39.8234	6.46798
-1.66502	1.6363e-05	MTB_Mm_group9	13	220	12446	59168	2.03698e-06	14	44.3964	4.78614
-0.937221	1.45044e-07	MTC_group9	80	734	12379	58654	1.24093e-08	81	155.102	6.8385
-0.335593	0.0608122	MTD_group9	211	1193	12248	58195	0.0208113	212	267.522	1.21601
-0.0701871	0.909598	MTE2a_group9	50	231	12409	59157	0.840872	51	53.5425	0.0411507
-0.00594565	0.700214	MTE2b_group9	62	270	12397	59118	0.519999	63	63.2602	0.154769
0.199169	0.0596661	MTEa_group9	90	326	12369	59062	0.0203528	91	79.2658	1.22427
0.140682	0.222325	ORR1B1_group9	70	268	12389	59120	0.101034	71	64.4034	0.653011
0.228875	0.199434	ORR1B2_group9	45	161	12414	59227	0.0873076	46	39.2518	0.700202
-0.271151	0.597307	ORR1D1_group9	44	241	12415	59147	0.395335	45	54.3047	0.223802
0.135869	0.174569	ORR1D2_group9	84	322	12375	59066	0.0739009	85	77.3603	0.758033
-0.0734094	0.802125	ORR1E_group9	112	512	12347	58876	0.68716	113	118.899	0.0957579
-0.0917034	0.917357	ORR1F_group9	80	373	12379	59015	0.857219	81	86.3158	0.0374618
-0.0610451	0.917033	PB1_group9	39	180	12420	59208	0.854878	40	41.7288	0.0376151
0.173174	0.000592988	PB1D10_group9	274	1006	12185	58382	0.000106079	275	243.895	3.22695
-0.301208	0.52967	PB1D11_group9	44	247	12415	59141	0.316036	45	55.4479	0.275995
0.374467	0.000138753	PB1D7_group9	123	379	12336	59009	2.11213e-05	124	95.6524	3.85776
0.0345733	0.38213	PB1D9_group9	112	467	12347	58921	0.201255	113	110.324	0.417789
0.368355	0.0154806	RMER10A_group9	60	188	12399	59200	0.00430018	61	47.2546	1.81021
-0.0329016	0.757353	RMER15_group9	64	285	12395	59103	0.621871	65	66.4994	0.120702
-0.941169	2.92079e-05	RMER19B_group9	51	473	12408	58915	3.89438e-06	52	99.8444	4.5345
-0.236776	0.700214	RMER1B_group9	37	198	12422	59190	0.517359	38	44.7775	0.154769
-1.30167	0.000666542	RMER4B_group9	15	192	12444	59196	0.000122199	16	39.4423	3.17617
0.310894	0.133619	RMER5_group9	38	127	12421	59261	0.0532993	39	31.4395	0.87413
-1.03268	6.59395e-05	RMER6A_group9	37	371	12422	59017	9.59786e-06	38	77.7414	4.18085
-2.07416	1.73119e-06	RMER6C_group9	9	212	12450	59176	1.80814e-07	10	42.1099	5.76165
0.190472	2.1109e-06	RSINE1_group9	428	1545	12031	57843	2.25162e-07	429	375.941	5.67553
-0.0821173	0.954389	T.rich_group9	44	206	12415	59182	0.91372	45	47.6357	0.0202744
0.101421	0.579523	URR1A_group9	36	145	12423	59243	0.36454	37	34.4882	0.236929
-0.308626	0.579523	URR1B_group9	29	166	12430	59222	0.361779	30	37.1558	0.236929
-0.244679	0.641244	X.A.n_group9	54	288	12405	59100	0.447446	55	65.1656	0.192976
0.149696	0.00169541	X.CA.n_group9	274	1027	12185	58361	0.000348501	275	247.896	2.77073
-0.470683	0.157393	X.CAAA.n_group9	43	277	12416	59111	0.0645309	44	60.9737	0.803016
0.10736	0.54783	X.CAAAA.n_group9	38	152	12421	59236	0.332366	39	36.2031	0.261354
0.262531	0.796586	X.CCCCG.n_group9	7	28	12452	59360	0.677704	8	6.66899	0.0987674
-0.131748	0.745069	X.CCG.n_group9	3	20	12456	59368	0.586121	4	4.38248	0.127804
0.728849	0.516701	X.CGG.n_group9	5	14	12454	59374	0.301409	6	3.62031	0.286761
0.102307	0.93466	X.CGGGG.n_group9	8	36	12451	59352	0.88285	9	8.38388	0.0293462
-0.252773	0.579523	X.GA.n_group9	78	416	12381	58972	0.36072	79	94.1281	0.236929
-0.119592	0.979812	X.T.n_group9	56	269	12403	59119	0.958039	57	61.9264	0.00885719
-0.122759	0.989232	X.TC.n_group9	83	397	12376	58991	0.977141	84	91.4605	0.00470205
0.159266	0.00115967	X.TG.n_group9	272	1011	12187	58377	0.000229357	273	244.466	2.93567
0.173909	0.163207	X.TTTG.n_group9	68	253	12391	59135	0.0683658	69	61.1642	0.78726
0.0507769	0.626408	X.TTTTG.n_group9	44	184	12415	59204	0.43431	45	43.4437	0.203143
