# Supplementary material for: Major waves of H2A.Z incorporation during mouse oogenesis and preimplantation embryo development
Source: Nat Commun. 2025 Dec 2;17:210. doi: 10.1038/s41467-025-66919-x (PMC12779981; doi:10.1038/s41467-025-66919-x)
Supplement: Supplementary file 14 — Source Data [file 41467_2025_66919_MOESM14_ESM.xlsx]

## Sheet: Figure 1e
Figure 1e
	p7	p10	p12
	3570049	37123500	328519247	a.u.
	49675485	209754000	262708229
	17662635	33249800	108598749
	58627719	34830100	265927316
	69190297	21099600	137573541
	9703017	36699800	228177094
	121921	67535000	121307179
	24357571	52672700	214991671
	52550891		233766953
	2659995		220105825
	0
	7694
	9265788
